# Supplementary material for: Anion effects govern efficiency of electrochemical amine-mediated CO2 capture/release
Source: Nat Commun. 2025 Dec 11;17:489. doi: 10.1038/s41467-025-67177-7 (PMC12804695; doi:10.1038/s41467-025-67177-7)
Supplement: Supplementary file 3 — Source Data [file 41467_2025_67177_MOESM3_ESM.xlsx]

## Sheet: Fig 2
Fig 2a								Fig2b
								KCl		KNO3		KClO4
KCl		KNO3		KClO4				Potential	current density	Potential	current density	Potential	current density
Potential	current density	Potential	current density	Potential	current density			-0.18671	0.15366	-0.16008	0.05233	-0.16771	0.03628
-0.29988	0.57946	-0.29975	0.018	-0.29957	0.0985			-0.18334	0.17771	-0.15821	0.0531	-0.16438	0.03798
-0.29802	0.59932	-0.29796	0.02188	-0.29773	0.10356			-0.18005	0.20239	-0.15486	0.05442	-0.16104	0.03964
-0.29469	0.63484	-0.29463	0.02927	-0.2944	0.1133			-0.17672	0.22791	-0.15153	0.05565	-0.15772	0.04125
-0.29135	0.66938	-0.2913	0.03696	-0.2911	0.12311			-0.17339	0.25405	-0.14821	0.05684	-0.15439	0.04282
-0.28803	0.70323	-0.28797	0.04503	-0.28776	0.1337			-0.17005	0.28093	-0.14487	0.058	-0.15106	0.04436
-0.28468	0.74051	-0.28461	0.05356	-0.28442	0.14483			-0.16674	0.308	-0.14153	0.05909	-0.14775	0.04584
-0.28134	0.77399	-0.28129	0.06254	-0.28108	0.15625			-0.1634	0.33548	-0.13823	0.06015	-0.14441	0.0473
-0.27805	0.80511	-0.27794	0.07213	-0.27774	0.1685			-0.16007	0.36315	-0.13489	0.06118	-0.14108	0.04872
-0.27471	0.83505	-0.27464	0.08233	-0.2744	0.18188			-0.15674	0.39044	-0.13154	0.06217	-0.13774	0.05013
-0.27138	0.86298	-0.27129	0.09342	-0.27107	0.19681			-0.15343	0.42086	-0.12825	0.06313	-0.13441	0.0515
-0.26806	0.89028	-0.26795	0.10539	-0.26773	0.21337			-0.15009	0.4489	-0.12489	0.0641	-0.13109	0.05282
-0.26474	0.92136	-0.26463	0.11847	-0.26444	0.23183			-0.14676	0.47443	-0.12156	0.06503	-0.12774	0.05413
-0.26139	0.94595	-0.26131	0.13293	-0.26111	0.25249			-0.14342	0.49894	-0.11824	0.06598	-0.12442	0.0554
-0.25806	0.96931	-0.25799	0.14972	-0.25779	0.27524			-0.1401	0.52257	-0.11489	0.06694	-0.12108	0.05666
-0.25476	0.99106	-0.25465	0.1697	-0.25447	0.30261			-0.13676	0.54452	-0.11158	0.06791	-0.11776	0.0579
-0.25142	1.01168	-0.25128	0.19059	-0.25112	0.331			-0.13344	0.56525	-0.10825	0.06893	-0.1144	0.05912
-0.2481	1.03108	-0.24797	0.21443	-0.24783	0.36054			-0.13012	0.58405	-0.10492	0.06999	-0.11107	0.06032
-0.24475	1.04882	-0.24464	0.24199	-0.24447	0.39367			-0.12676	0.60135	-0.10159	0.07116	-0.10778	0.06151
-0.24143	1.06551	-0.24131	0.27415	-0.24117	0.43101			-0.12342	0.61643	-0.09827	0.07244	-0.10441	0.06272
-0.23812	1.08237	-0.23797	0.3114	-0.23786	0.47325			-0.1201	0.62901	-0.09492	0.07386	-0.1011	0.06392
-0.2348	1.10225	-0.23465	0.35917	-0.23449	0.52037			-0.11676	0.63913	-0.09161	0.0755	-0.09774	0.06514
-0.23144	1.1145	-0.23131	0.40915	-0.23115	0.57395			-0.11342	0.64695	-0.08828	0.0774	-0.09443	0.06638
-0.22813	1.12568	-0.22798	0.46296	-0.22784	0.62666			-0.11009	0.65173	-0.08491	0.07969	-0.09111	0.06765
-0.22479	1.1367	-0.22466	0.52371	-0.22449	0.68321			-0.10678	0.65409	-0.08162	0.08245	-0.08778	0.06899
-0.22144	1.14691	-0.22133	0.5849	-0.22118	0.74529			-0.10342	0.65398	-0.07829	0.08585	-0.08445	0.07039
-0.21814	1.1562	-0.218	0.64146	-0.21782	0.81757			-0.10012	0.65078	-0.07497	0.09003	-0.08113	0.07192
-0.21478	1.16549	-0.21468	0.7007	-0.21451	0.88442			-0.09677	0.64463	-0.07164	0.09562	-0.07779	0.07359
-0.21144	1.17444	-0.21132	0.75695	-0.21117	0.95273			-0.09345	0.63576	-0.06834	0.10207	-0.07445	0.07547
-0.20813	1.18197	-0.20801	0.80579	-0.20784	1.03154			-0.09013	0.62448	-0.06498	0.10985	-0.07115	0.07761
-0.20479	1.18859	-0.20469	0.85334	-0.2045	1.09915			-0.0868	0.61064	-0.06167	0.11908	-0.06779	0.08011
-0.20146	1.19593	-0.20134	0.90494	-0.20119	1.16136			-0.08346	0.59496	-0.05831	0.12971	-0.06447	0.08309
-0.19812	1.20285	-0.19801	0.9461	-0.19785	1.22448			-0.08013	0.57781	-0.055	0.1416	-0.06115	0.08674
-0.19478	1.21082	-0.19468	0.98475	-0.1945	1.2878			-0.07682	0.55925	-0.05169	0.15449	-0.05784	0.09122
-0.19146	1.21981	-0.19135	1.02128	-0.19119	1.34202			-0.07349	0.5394	-0.04831	0.16793	-0.0545	0.09673
-0.18813	1.23009	-0.18801	1.06401	-0.18786	1.39224			-0.07015	0.51965	-0.045	0.18137	-0.05119	0.10351
-0.18479	1.24214	-0.18469	1.09599	-0.18451	1.43671			-0.06684	0.49964	-0.04168	0.19442	-0.04786	0.1119
-0.18148	1.25599	-0.18136	1.12501	-0.18118	1.48607			-0.06351	0.48024	-0.03834	0.20655	-0.04453	0.12204
-0.17814	1.27396	-0.17804	1.1524	-0.17786	1.52204			-0.06016	0.46173	-0.03499	0.21739	-0.04119	0.13422
-0.17481	1.29319	-0.1747	1.17722	-0.17453	1.5568			-0.05685	0.44417	-0.03169	0.22687	-0.03785	0.14874
-0.17149	1.31019	-0.17137	1.20029	-0.17123	1.59021			-0.05351	0.42817	-0.02836	0.23494	-0.03452	0.16645
-0.16815	1.32957	-0.16806	1.22601	-0.1679	1.62296			-0.05017	0.41323	-0.02502	0.24137	-0.0312	0.1849
-0.16484	1.34962	-0.16473	1.24888	-0.16456	1.65669			-0.04687	0.39927	-0.02169	0.2461	-0.02785	0.20435
-0.16152	1.37237	-0.1614	1.26676	-0.16123	1.69853			-0.04354	0.3869	-0.01836	0.24868	-0.02453	0.22372
-0.15817	1.39693	-0.15806	1.28423	-0.1579	1.72721			-0.04017	0.37569	-0.01501	0.24881	-0.02119	0.24181
-0.15484	1.42233	-0.15474	1.30064	-0.15458	1.75645			-0.03684	0.36518	-0.01168	0.24617	-0.01785	0.25734
-0.15155	1.45296	-0.15141	1.31693	-0.15123	1.78517			-0.03352	0.35597	-0.00837	0.24046	-0.01453	0.2694
-0.1482	1.48569	-0.1481	1.33249	-0.14794	1.81326			-0.03019	0.34714	-0.00503	0.23173	-0.0112	0.27787
-0.14487	1.5157	-0.14474	1.34774	-0.14457	1.83889			-0.02686	0.33875	-0.00171	0.21999	-0.00788	0.28314
-0.14152	1.54671	-0.14142	1.36299	-0.14126	1.86355			-0.02354	0.33133	0.00161	0.20615	-0.00454	0.28603
-0.1382	1.57996	-0.1381	1.37792	-0.13793	1.88872			-0.02018	0.32461	0.00496	0.19163	-0.0012	0.28787
-0.13487	1.61468	-0.13474	1.39286	-0.13458	1.92229			-0.01687	0.31885	0.00831	0.17781	0.00214	0.28928
-0.13153	1.65928	-0.13144	1.41379	-0.13126	1.94788			-0.01354	0.31278	0.01162	0.16525	0.00544	0.28876
-0.12818	1.6962	-0.12808	1.42733	-0.12791	1.9749			-0.01022	0.30773	0.01497	0.15445	0.00881	0.28478
-0.12486	1.73403	-0.12476	1.44146	-0.12457	2.00311			-0.00688	0.30309	0.01828	0.14552	0.01216	0.27612
-0.12155	1.77317	-0.12145	1.45592	-0.12124	2.03251			-0.00357	0.29948	0.02165	0.13848	0.01548	0.26218
-0.11822	1.82207	-0.11812	1.47071	-0.11795	2.06183			-0.000236239	0.29598	0.02494	0.13287	0.0188	0.24362
-0.11488	1.86637	-0.11478	1.48601	-0.11459	2.08966			0.00312	0.29255	0.02825	0.12844	0.02213	0.22213
-0.11155	1.91061	-0.11146	1.50159	-0.11126	2.1149			0.00643	0.28948	0.03161	0.12505	0.02546	0.20011
-0.10822	1.95644	-0.10814	1.51781	-0.10792	2.14618			0.00979	0.28705	0.03495	0.12221	0.02879	0.17978
-0.10487	2.01222	-0.10477	1.53485	-0.10459	2.17261			0.01313	0.2846	0.03825	0.11994	0.03214	0.16281
-0.10156	2.06139	-0.10148	1.55191	-0.10127	2.19681			0.01646	0.28229	0.04158	0.11806	0.03546	0.14963
-0.09822	2.11197	-0.09813	1.57038	-0.09795	2.22281			0.01978	0.27973	0.04495	0.11634	0.03876	0.14004
-0.09489	2.16908	-0.09481	1.59487	-0.09461	2.25046			0.0231	0.27769	0.04827	0.11493	0.04209	0.13338
-0.09156	2.22671	-0.09149	1.61409	-0.09129	2.2795			0.02644	0.27583	0.05159	0.1137	0.04539	0.1289
-0.08823	2.28073	-0.08816	1.63407	-0.08797	2.30902			0.02977	0.27518	0.05495	0.11275	0.04877	0.12586
-0.08489	2.34135	-0.08485	1.6558	-0.08464	2.33881			0.03312	0.2744	0.05826	0.11189	0.05209	0.12369
-0.08159	2.40558	-0.0815	1.67865	-0.08134	2.37323			0.03646	0.27332	0.0616	0.111	0.05543	0.12209
-0.07828	2.4662	-0.07816	1.70297	-0.07802	2.40698			0.03977	0.27161	0.06492	0.1103	0.05877	0.12089
-0.07495	2.53528	-0.07483	1.72842	-0.07469	2.43282			0.04309	0.27105	0.06827	0.1096	0.06209	0.12002
-0.07162	2.60123	-0.07149	1.75566	-0.07138	2.45931			0.04645	0.27103	0.0716	0.10899	0.06544	0.11929
-0.0683	2.66605	-0.06818	1.78886	-0.06803	2.48787			0.04978	0.26975	0.07492	0.10844	0.06877	0.11869
-0.06496	2.74437	-0.06486	1.81635	-0.0647	2.51891			0.05311	0.26888	0.07827	0.10791	0.0721	0.11821
-0.06165	2.81241	-0.06151	1.84577	-0.06137	2.54793			0.05645	0.26764	0.08157	0.10749	0.07541	0.11782
-0.0583	2.889	-0.05817	1.8761	-0.05804	2.57601			0.05976	0.26662	0.08489	0.10714	0.07875	0.11753
-0.05497	2.9642	-0.05486	1.90697	-0.05472	2.60889			0.06308	0.26581	0.08822	0.10675	0.08209	0.1173
-0.05165	3.03218	-0.05151	1.94104	-0.05138	2.64012			0.06642	0.26486	0.09156	0.10637	0.08539	0.11713
-0.04832	3.11441	-0.04818	1.97711	-0.04807	2.67069			0.06975	0.26453	0.09491	0.10617	0.08871	0.11692
-0.04498	3.18233	-0.04485	2.00961	-0.04472	2.70342			0.07309	0.2638	0.09822	0.10602	0.09206	0.11677
-0.04165	3.25608	-0.0415	2.04304	-0.04138	2.73569			0.07643	0.26347	0.10156	0.10579	0.09539	0.11669
-0.03834	3.31849	-0.03818	2.07707	-0.03806	2.76775			0.07975	0.26305	0.1049	0.10563	0.09873	0.11664
-0.03498	3.37616	-0.03486	2.11346	-0.03473	2.80159			0.08306	0.26234	0.10823	0.10561	0.10206	0.11662
-0.03165	3.4443	-0.03149	2.1538	-0.03138	2.84226			0.08639	0.26138	0.11159	0.10563	0.10536	0.11663
-0.02833	3.49373	-0.02819	2.18909	-0.02807	2.88096			0.08973	0.26132	0.11488	0.10564	0.10871	0.11663
-0.02499	3.54277	-0.02484	2.2261	-0.02473	2.91738			0.09302	0.26151	0.11822	0.10558	0.11203	0.1167
-0.02167	3.60122	-0.0215	2.26413	-0.02141	2.95531			0.09638	0.26105	0.12152	0.10555	0.11536	0.11671
-0.01834	3.65975	-0.01819	2.30636	-0.01808	2.99492			0.09972	0.26033	0.12487	0.10559	0.11869	0.11678
-0.01502	3.71777	-0.01485	2.34826	-0.01473	3.03674			0.10303	0.26061	0.12819	0.10564	0.12201	0.11689
-0.01168	3.79575	-0.0115	2.38815	-0.01142	3.08882			0.10637	0.26118	0.13155	0.10576	0.12533	0.11702
-0.00834	3.86794	-0.00821	2.43022	-0.00809	3.1349			0.1097	0.26134	0.13488	0.1058	0.12868	0.11719
-0.00501	3.95263	-0.0049	2.47626	-0.00476	3.18603			0.11304	0.261	0.13821	0.10588	0.13203	0.11734
-0.00167	4.04681	-0.00154	2.5227	-0.00141	3.23991			0.11638	0.26139	0.14154	0.10591	0.13535	0.11746
0.00166	4.14797	0.00176	2.5645	0.00193	3.29924			0.11971	0.26155	0.14484	0.10598	0.1387	0.11763
0.00499	4.25313	0.00511	2.60721	0.00525	3.3576			0.12303	0.26133	0.1482	0.10617	0.14201	0.11777
0.00833	4.37869	0.00845	2.65094	0.00859	3.41223			0.12634	0.26253	0.1515	0.10631	0.14534	0.11796
0.01166	4.50103	0.01176	2.69836	0.01193	3.46564			0.12971	0.2631	0.15484	0.10643	0.14865	0.11816
0.01499	4.63054	0.0151	2.73951	0.01524	3.52325			0.13302	0.26316	0.15818	0.10651	0.15201	0.11844
0.01831	4.77199	0.01842	2.78002	0.01859	3.58548			0.13636	0.2629	0.1615	0.10657	0.15535	0.11864
0.02164	4.92281	0.02175	2.82045	0.02191	3.64348			0.13968	0.26319	0.16485	0.10669	0.15866	0.11874
0.02498	5.06421	0.02508	2.86591	0.02524	3.70352			0.14302	0.26354	0.16817	0.10676	0.16198	0.119
0.0283	5.20944	0.02841	2.90173	0.02858	3.77237			0.14635	0.26407	0.17147	0.10691	0.16533	0.11921
0.03165	5.34826	0.03175	2.93734	0.0319	3.83786			0.14967	0.26471	0.17484	0.10705	0.16865	0.11936
0.03496	5.4948	0.03505	2.97131	0.03522	3.90016			0.15301	0.26513	0.17813	0.10712	0.17199	0.11959
0.0383	5.66897	0.0384	3.00546	0.03856	3.96153			0.15634	0.26625	0.18149	0.10728	0.17533	0.11983
0.04163	5.8637	0.04175	3.04164	0.04189	4.02534			0.15967	0.267	0.18482	0.10738	0.17865	0.12
0.04496	6.0737	0.04507	3.07021	0.04523	4.07407			0.16299	0.26753	0.18815	0.10752	0.18197	0.12025
0.04829	6.30634	0.0484	3.09818	0.04855	4.12068			0.1663	0.26856	0.19148	0.1078	0.18534	0.12056
0.05163	6.55762	0.05176	3.1248	0.05191	4.16414			0.16967	0.27023	0.19484	0.10795	0.18865	0.12081
0.05497	6.7623	0.05508	3.15084	0.05523	4.20793			0.17296	0.27092	0.19817	0.10813	0.19198	0.12113
0.05829	6.93795	0.05839	3.17687	0.05854	4.24811			0.1763	0.27196	0.20147	0.10835	0.19532	0.12129
0.0616	7.08318	0.06171	3.20915	0.06188	4.27904			0.17963	0.2731	0.2048	0.10845	0.19865	0.12165
0.06494	7.22761	0.06506	3.23417	0.06522	4.30498			0.18296	0.27435	0.20813	0.10863	0.20195	0.12201
0.06826	7.35998	0.06838	3.26067	0.06855	4.32696			0.1863	0.27539	0.21144	0.10879	0.20531	0.12238
0.07158	7.48721	0.0717	3.28818	0.07188	4.34506			0.18963	0.27659	0.21478	0.10903	0.20865	0.12248
0.07493	7.61116	0.07502	3.31664	0.07522	4.36035			0.19296	0.27732	0.21814	0.10913	0.21197	0.12282
0.07826	7.74274	0.07836	3.34555	0.07852	4.37214			0.19629	0.27895	0.22145	0.10931	0.21529	0.12301
0.08158	7.76926	0.08168	3.37773	0.08184	4.38353			0.19964	0.28067	0.22478	0.1096	0.21864	0.12335
0.0849	7.6712	0.08502	3.40852	0.08518	4.39828			0.20296	0.28166	0.22813	0.10995	0.22197	0.12369
0.08825	7.37702	0.08834	3.43685	0.08852	4.4156			0.2063	0.28279	0.23144	0.11017	0.22529	0.12387
0.09157	6.92307	0.09167	3.46475	0.09184	4.4424			0.20965	0.28471	0.23478	0.11036	0.22863	0.12416
0.09491	6.40282	0.09499	3.49164	0.09517	4.47181			0.21296	0.28639	0.23813	0.11056	0.23197	0.12455
0.09824	5.88547	0.09832	3.5177	0.09849	4.49615			0.21629	0.2877	0.24144	0.11073	0.2353	0.12484
0.10157	5.37917	0.10166	3.54341	0.10184	4.52195			0.21961	0.28949	0.24479	0.11104	0.23864	0.12525
0.10489	4.92836	0.10498	3.57134	0.10517	4.5498			0.22295	0.29087	0.2481	0.11131	0.24193	0.12561
0.10823	4.58213	0.10831	3.59317	0.10847	4.57805			0.22627	0.29256	0.25143	0.11168	0.24528	0.12592
0.11157	4.32026	0.11165	3.61484	0.11181	4.60655			0.22961	0.2947	0.25478	0.11188	0.24861	0.12621
0.11489	4.0697	0.11497	3.63603	0.11514	4.63431			0.23297	0.29615	0.25807	0.11226	0.25194	0.12658
0.1182	3.85221	0.11831	3.65609	0.11846	4.66437			0.23627	0.29787	0.26142	0.11274	0.25527	0.12696
0.12154	3.67251	0.12162	3.67522	0.1218	4.69553			0.23961	0.29984	0.26474	0.11289	0.25857	0.1274
0.12488	3.51106	0.12497	3.69341	0.12515	4.72322			0.24296	0.30168	0.26809	0.11309	0.26191	0.12783
0.12821	3.39842	0.1283	3.7102	0.12847	4.7498			0.24627	0.30288	0.27141	0.11334	0.26524	0.12813
0.13153	3.31531	0.13164	3.72885	0.13179	4.77597			0.2496	0.30499	0.27474	0.11363	0.26858	0.12844
0.13487	3.27486	0.13497	3.74419	0.13513	4.80185			0.25294	0.30676	0.27806	0.114	0.27191	0.12877
0.13819	3.25596	0.1383	3.75823	0.13847	4.82717			0.25626	0.30911	0.28138	0.11455	0.27523	0.12922
0.14153	3.25243	0.14162	3.77153	0.1418	4.85096			0.25957	0.31067	0.28473	0.1148	0.27856	0.12961
0.14485	3.26167	0.14496	3.78434	0.14513	4.87343			0.26291	0.31257	0.28806	0.1151	0.2819	0.13002
0.14819	3.27791	0.14829	3.79649	0.14846	4.8978			0.26625	0.3146	0.29138	0.11538	0.28524	0.13047
0.15152	3.30349	0.15161	3.80945	0.15178	4.92			0.26958	0.31784	0.2947	0.11583	0.28857	0.13093
0.15484	3.32448	0.15493	3.82274	0.1551	4.93871			0.27289	0.32003	0.29805	0.11628	0.29192	0.13124
0.15819	3.348	0.15827	3.83557	0.15843	4.95655			0.27621	0.32099	0.30141	0.1167	0.29521	0.13157
0.16151	3.3503	0.1616	3.85042	0.16178	4.97337			0.27954	0.32292	0.30473	0.11709	0.29854	0.13183
0.16481	3.39639	0.16492	3.86472	0.16509	4.98957			0.28288	0.32507	0.30805	0.11756	0.3019	0.1323
0.16815	3.41509	0.16826	3.87461	0.16843	5.00603			0.28624	0.32766	0.31138	0.1181	0.30524	0.1327
0.17149	3.42578	0.17159	3.88074	0.17176	5.02189			0.28957	0.33041	0.31471	0.11841	0.30857	0.13305
0.17482	3.4454	0.1749	3.88517	0.17509	5.03743			0.29289	0.33275	0.31803	0.11888	0.3119	0.13351
0.17815	3.46358	0.17825	3.88964	0.17843	5.05249			0.29624	0.33536	0.32136	0.11946	0.31524	0.13396
0.18146	3.49035	0.18156	3.89385	0.18175	5.06708			0.29954	0.33831	0.32473	0.11996	0.31856	0.13435
0.18482	3.50557	0.1849	3.89906	0.18508	5.08167			0.30287	0.34172	0.32801	0.12048	0.3219	0.13479
0.18815	3.52287	0.18823	3.90495	0.18841	5.09531			0.30623	0.34472	0.33137	0.1212	0.32525	0.13535
0.19146	3.54218	0.19156	3.9132	0.19174	5.10835			0.30955	0.34613	0.3347	0.12182	0.32856	0.13586
0.19479	3.54392	0.19488	3.91993	0.19507	5.12101			0.31288	0.34939	0.33804	0.12214	0.3319	0.13618
0.19813	3.57158	0.19822	3.92738	0.1984	5.1331			0.31621	0.35305	0.34137	0.12267	0.33521	0.13653
0.20147	3.60305	0.20155	3.9354	0.20173	5.14796			0.31953	0.35589	0.34472	0.12318	0.33854	0.13701
0.20478	3.62142	0.20488	3.94449	0.20505	5.15813			0.32138	0.35861	0.34788	0.12362	0.34034	0.13719
0.20812	3.64312	0.20824	3.95458	0.20838	5.17027			0.3217	0.35986	0.34956	0.12392	0.34003	0.13698
0.21147	3.63956	0.21156	3.96481	0.21171	5.18199			0.32133	0.35766	0.34769	0.12257	0.33825	0.13607
0.2148	3.64573	0.21488	3.97607	0.21505	5.19231			0.31956	0.35391	0.34438	0.12044	0.33491	0.13459
0.21812	3.69018	0.21821	3.98814	0.21839	5.2028			0.31623	0.34897	0.34104	0.11828	0.33158	0.13317
0.22146	3.69542	0.22155	4.00068	0.22172	5.21407			0.31292	0.34398	0.3377	0.11644	0.32825	0.13169
0.22477	3.70372	0.22485	4.01384	0.22504	5.22612			0.30958	0.33882	0.33438	0.1147	0.32492	0.13044
0.22811	3.7099	0.22819	4.02793	0.22836	5.23824			0.30624	0.33416	0.33106	0.11313	0.32158	0.12937
0.23146	3.72134	0.23151	4.04242	0.23169	5.2515			0.30291	0.32912	0.3277	0.11182	0.31826	0.12835
0.23475	3.74016	0.23485	4.05694	0.23502	5.26502			0.29957	0.32523	0.32438	0.11061	0.31494	0.12742
0.2381	3.75646	0.23817	4.07259	0.23836	5.27916			0.29622	0.32157	0.32106	0.10953	0.3116	0.12644
0.24143	3.77523	0.24151	4.08917	0.24169	5.29475			0.29289	0.31639	0.31773	0.10855	0.30827	0.12561
0.24476	3.78437	0.24482	4.10818	0.245	5.311			0.28957	0.31297	0.31441	0.10771	0.30492	0.12491
0.24808	3.80287	0.24816	4.12463	0.24832	5.32845			0.28623	0.30982	0.31106	0.10682	0.30161	0.12409
0.2514	3.78709	0.25148	4.14233	0.25166	5.34766			0.2829	0.30501	0.30774	0.10618	0.29827	0.12353
0.25474	3.81345	0.2548	4.16025	0.25499	5.36945			0.27958	0.3016	0.30441	0.10543	0.29493	0.12288
0.25807	3.84433	0.25815	4.17897	0.2583	5.39334			0.27624	0.2983	0.30109	0.10463	0.29162	0.12228
0.2614	3.83196	0.26145	4.19803	0.26164	5.41556			0.27293	0.29551	0.29772	0.10405	0.28827	0.12158
0.26472	3.82467	0.26478	4.21759	0.26497	5.4388			0.2696	0.29229	0.29441	0.10343	0.28495	0.12094
0.26804	3.84343	0.26812	4.23757	0.26828	5.46365			0.26628	0.28757	0.29107	0.10282	0.2816	0.12029
0.27138	3.86059	0.27144	4.25789	0.27162	5.49058			0.26294	0.28404	0.28774	0.1023	0.27828	0.1198
0.27473	3.83511	0.27479	4.28084	0.27496	5.51738			0.25961	0.28056	0.28441	0.10187	0.27496	0.11935
0.27805	3.84287	0.27811	4.30186	0.2783	5.54477			0.25629	0.27789	0.28109	0.10145	0.27164	0.11879
0.28139	3.8523	0.28142	4.32307	0.28163	5.57202			0.25296	0.27492	0.27772	0.10096	0.26829	0.11828
0.28471	3.8709	0.28478	4.34467	0.28495	5.60466			0.24964	0.27182	0.27439	0.10058	0.26496	0.11771
0.28804	3.85575	0.2881	4.3666	0.28827	5.63841			0.24631	0.2688	0.2711	0.10036	0.26164	0.11734
0.29136	3.86855	0.29143	4.38904	0.29161	5.66986			0.24297	0.26594	0.26777	0.09983	0.25828	0.11689
0.29471	3.86466	0.29477	4.41181	0.29497	5.70206			0.23964	0.26219	0.26442	0.09953	0.25498	0.11649
0.29802	3.87222	0.29811	4.43449	0.2983	5.73468			0.23632	0.25905	0.26109	0.09924	0.25165	0.11612
0.30138	3.87531	0.30142	4.46067	0.3016	5.76831			0.23299	0.25517	0.25776	0.09907	0.24833	0.11564
0.30469	3.87694	0.30475	4.48372	0.30494	5.80332			0.22965	0.25209	0.25444	0.09884	0.24502	0.11523
0.30802	3.87784	0.30809	4.50713	0.30826	5.84362			0.22633	0.24836	0.25112	0.0987	0.24167	0.11479
0.31133	3.89372	0.3114	4.53109	0.31158	5.88335			0.223	0.24531	0.24782	0.09832	0.23837	0.11428
0.31469	3.87857	0.31474	4.55553	0.31493	5.92375			0.21966	0.24276	0.24447	0.09791	0.23501	0.11384
0.31802	3.87796	0.31807	4.58021	0.31825	5.96789			0.21633	0.2396	0.24114	0.09772	0.23168	0.11351
0.32135	3.88452	0.3214	4.6051	0.32157	6.01482			0.21299	0.23745	0.23781	0.09726	0.22836	0.11309
0.32465	3.90382	0.32473	4.63134	0.32492	6.06905			0.20965	0.23429	0.23447	0.09704	0.22503	0.11267
0.328	3.90139	0.32807	4.6571	0.32824	6.1253			0.20634	0.23207	0.23112	0.09689	0.22169	0.11232
0.33133	3.93326	0.33137	4.68184	0.33157	6.1843			0.20301	0.22932	0.22785	0.09658	0.21838	0.11191
0.33466	3.90645	0.33474	4.70752	0.33495	6.24654			0.19966	0.22653	0.22445	0.09631	0.21504	0.11151
0.33802	3.91228	0.3381	4.73315	0.33829	6.31248			0.19635	0.22331	0.22115	0.096	0.21168	0.11121
0.34135	3.89727	0.34142	4.75859	0.34159	6.37335			0.19301	0.22085	0.21782	0.09583	0.20836	0.11082
0.34466	3.93055	0.34474	4.78459	0.34495	6.43892			0.18969	0.21805	0.21449	0.09577	0.20503	0.11043
0.348	3.92489	0.34807	4.81161	0.34827	6.50676			0.18637	0.21552	0.21114	0.0955	0.20168	0.11004
0.35133	3.90538	0.35138	4.83952	0.35158	6.57897			0.18301	0.21304	0.20783	0.09525	0.19837	0.10968
0.35465	3.92573	0.35473	4.86452	0.35492	6.64607			0.1797	0.21067	0.20451	0.09514	0.19506	0.1092
0.358	3.93747	0.35806	4.89196	0.35825	6.71274			0.17637	0.20771	0.20114	0.09507	0.19172	0.10881
0.36132	3.94064	0.36138	4.92329	0.36158	6.7906			0.173	0.20528	0.19782	0.09497	0.18839	0.1085
0.36466	3.94999	0.36472	4.95418	0.36489	6.86212			0.1697	0.20326	0.19448	0.09496	0.18506	0.10813
0.36799	3.97037	0.36805	4.98442	0.36824	6.9361			0.16639	0.20087	0.19119	0.0946	0.18169	0.10772
0.37132	3.9662	0.37138	5.01472	0.37154	7.01599			0.16306	0.19844	0.18785	0.09434	0.17837	0.10729
0.37466	3.97941	0.3747	5.0421	0.37491	7.08961			0.15973	0.19549	0.18451	0.09417	0.17506	0.1069
0.37798	3.97122	0.37805	5.06982	0.37824	7.16699			0.15638	0.1925	0.18118	0.09401	0.17173	0.10654
0.38133	3.98185	0.38139	5.09705	0.38156	7.25309			0.15307	0.19009	0.17785	0.09393	0.16841	0.10608
0.38465	4.00474	0.38472	5.125	0.3849	7.33214			0.14975	0.18743	0.1745	0.09396	0.16509	0.1057
0.38797	4.01893	0.38805	5.15364	0.38823	7.41901			0.14642	0.18498	0.17118	0.0936	0.16175	0.10534
0.39131	4.02012	0.39138	5.1872	0.39156	7.51676			0.14309	0.18244	0.16786	0.09334	0.15843	0.10494
0.39464	4.00591	0.3947	5.21409	0.39488	7.61353			0.13977	0.1803	0.16453	0.09324	0.15513	0.10458
0.39798	4.04482	0.39804	5.24329	0.39823	7.71954			0.13643	0.17789	0.16119	0.09321	0.15179	0.1042
0.4013	4.03763	0.40136	5.27335	0.40158	7.81205			0.13309	0.17537	0.15784	0.09302	0.14842	0.10373
0.40464	4.0435	0.40468	5.30393	0.40489	7.90008			0.12977	0.17324	0.15454	0.0929	0.14509	0.10336
0.40796	4.053	0.40804	5.33565	0.4082	7.97399			0.12641	0.17067	0.1512	0.09269	0.1418	0.10295
0.41127	4.05773	0.41138	5.37312	0.41153	8.04622			0.1231	0.16817	0.14786	0.09243	0.13847	0.10252
0.41461	4.05873	0.4147	5.40335	0.41487	8.10436			0.11977	0.16601	0.14455	0.09225	0.13514	0.10205
0.41795	4.05926	0.41801	5.43476	0.41819	8.11233			0.11644	0.16337	0.14121	0.09219	0.13179	0.10164
0.42126	4.07507	0.42134	5.4673	0.42153	8.24579			0.1131	0.16115	0.13788	0.09207	0.12847	0.10128
0.42461	4.10299	0.42466	5.49797	0.42484	8.33115			0.10979	0.15859	0.13458	0.09182	0.1251	0.10078
0.42792	4.12773	0.42799	5.53419	0.42819	8.43103			0.10644	0.15682	0.13123	0.0915	0.1218	0.10036
0.43125	4.14324	0.43133	5.57034	0.43153	8.66671			0.10311	0.15454	0.12787	0.09144	0.11848	0.09992
0.4346	4.15689	0.43465	5.60078	0.43485	8.69604			0.09979	0.15203	0.12452	0.09111	0.11514	0.09949
0.4379	4.15295	0.438	5.634	0.43818	8.71961			0.09646	0.14965	0.1212	0.09093	0.11179	0.09899
0.44126	4.17105	0.44134	5.66872	0.44151	8.75401			0.09313	0.14724	0.11788	0.09079	0.10847	0.09848
0.44459	4.17526	0.44464	5.70863	0.44484	8.83661			0.08981	0.1447	0.11452	0.09059	0.10513	0.09804
0.44791	4.19377	0.44797	5.74582	0.4482	8.9141			0.08644	0.14238	0.11122	0.09052	0.10183	0.09752
0.45125	4.22158	0.45134	5.7852	0.45154	8.9929			0.08313	0.14004	0.10789	0.09026	0.0985	0.09701
0.4546	4.20768	0.45467	5.82891	0.45486	9.10499			0.07982	0.13749	0.10455	0.09005	0.09514	0.09658
0.45791	4.22433	0.45799	5.8613	0.4582	9.20177			0.07648	0.1354	0.10122	0.08986	0.09182	0.09607
0.46124	4.22068	0.46133	5.88196	0.46153	9.30463			0.07314	0.13338	0.09789	0.08967	0.08848	0.0956
0.4646	4.22301	0.46465	5.90773	0.46486	9.39727			0.06982	0.1312	0.09457	0.08949	0.08516	0.09511
0.46792	4.24473	0.468	5.92245	0.46821	9.48239			0.06647	0.12856	0.09125	0.08922	0.08181	0.09456
0.47126	4.2533	0.47134	5.94286	0.47152	9.56513			0.06314	0.12641	0.08788	0.08899	0.0785	0.09405
0.4746	4.27689	0.47466	5.96374	0.47485	9.64944			0.05984	0.12409	0.08457	0.08881	0.07517	0.09354
0.47791	4.29329	0.47797	5.98607	0.47818	9.76938			0.05651	0.12192	0.08126	0.08866	0.07186	0.09301
0.48126	4.31158	0.48131	6.01118	0.48151	9.8718			0.05318	0.11965	0.07792	0.08843	0.06854	0.09245
0.48458	4.3055	0.48464	6.03335	0.48483	9.97766			0.04985	0.11742	0.07461	0.08809	0.06517	0.09188
0.48791	4.33851	0.48797	6.06311	0.48819	10.0703			0.04651	0.11518	0.07127	0.08786	0.06185	0.09137
0.49124	4.35279	0.4913	6.09261	0.49151	10.177			0.04317	0.11284	0.06796	0.08759	0.05851	0.09079
0.49458	4.35372	0.49463	6.11774	0.49485	10.2971			0.03983	0.11035	0.0646	0.08736	0.05521	0.0902
0.49789	4.34941	0.49794	6.14121	0.49813	10.4135			0.03651	0.10823	0.06127	0.08706	0.05187	0.08962
0.4997	4.34231	0.4998	6.15474	0.49982	10.4708			0.03318	0.10614	0.05796	0.08681	0.04855	0.08899
0.49788	4.33619	0.49969	6.15764	0.49801	10.3832			0.02986	0.1043	0.05461	0.08652	0.04522	0.08835
0.49457	4.28678	0.49789	6.09087	0.49471	10.2988			0.02651	0.10214	0.05128	0.08618	0.04186	0.08771
0.49123	4.20188	0.49456	6.03699	0.49137	10.2312			0.02319	0.09974	0.04796	0.08589	0.03855	0.08704
0.48792	4.15422	0.49123	6.00132	0.48804	10.1711			0.01986	0.09784	0.04461	0.08554	0.03521	0.08638
0.48455	4.09653	0.48791	5.974	0.48471	10.1094			0.01653	0.09574	0.04129	0.08519	0.0319	0.08572
0.48124	4.02313	0.48456	5.95713	0.48137	10.0515			0.0132	0.09346	0.03796	0.08482	0.02856	0.08502
0.47791	3.95115	0.48124	5.93612	0.47805	9.98124			0.00986	0.09142	0.03462	0.08448	0.02524	0.08426
0.47459	3.90042	0.47792	5.90405	0.4747	9.93812			0.00651	0.08956	0.03128	0.08413	0.0219	0.08348
0.47125	3.86049	0.47458	5.88166	0.47139	9.8945			0.00321	0.08762	0.02794	0.08369	0.01856	0.08272
0.46792	3.8085	0.47126	5.85869	0.46808	9.84114			-0.000141431	0.08544	0.02464	0.08329	0.01524	0.08192
0.46459	3.76295	0.46793	5.83461	0.46474	9.77553			-0.0035	0.08335	0.02129	0.08287	0.01189	0.0811
0.46124	3.73636	0.46459	5.81123	0.46139	9.71265			-0.00681	0.08142	0.01797	0.08241	0.00856	0.08026
0.45792	3.66729	0.46129	5.79031	0.45807	9.65042			-0.01012	0.0795	0.01465	0.08197	0.00523	0.07937
0.45459	3.6238	0.45791	5.77012	0.45471	9.58332			-0.01345	0.07744	0.01131	0.08149	0.00187	0.07846
0.45125	3.59162	0.45459	5.74723	0.45138	9.51818			-0.01676	0.07528	0.00796	0.08099	-0.00146	0.07754
0.4479	3.55077	0.45126	5.72422	0.44806	9.45721			-0.02011	0.07309	0.00464	0.08046	-0.00478	0.07658
0.44458	3.52399	0.44791	5.70664	0.44471	9.38765			-0.02345	0.07092	0.00131	0.07986	-0.00812	0.07561
0.44124	3.49071	0.44456	5.68747	0.44138	9.319			-0.02678	0.06896	-0.00203	0.07929	-0.01144	0.07463
0.43791	3.43327	0.44125	5.66414	0.43807	9.25172			-0.03013	0.06701	-0.00538	0.0787	-0.01477	0.07363
0.43461	3.39316	0.4379	5.64069	0.43473	9.18383			-0.03345	0.06498	-0.00874	0.07803	-0.01809	0.07262
0.43125	3.35121	0.43457	5.61633	0.43139	9.12598			-0.03678	0.06306	-0.01205	0.07739	-0.02142	0.0716
0.42795	3.31727	0.43126	5.59137	0.42808	9.05579			-0.0401	0.06106	-0.01536	0.07672	-0.02477	0.07057
0.42463	3.28731	0.42792	5.57078	0.42472	8.99634			-0.04344	0.0591	-0.01869	0.07604	-0.02806	0.06953
0.4213	3.26321	0.42458	5.57063	0.42141	8.93533			-0.04678	0.05719	-0.02204	0.07532	-0.03143	0.06848
0.41797	3.23848	0.42126	5.55602	0.41808	8.87548			-0.0501	0.05515	-0.02536	0.07457	-0.03475	0.06744
0.41463	3.18895	0.41793	5.53665	0.41477	8.81237			-0.05342	0.0531	-0.02867	0.07382	-0.03808	0.06641
0.4113	3.16616	0.4146	5.5122	0.41143	8.74932			-0.05678	0.05096	-0.03203	0.07304	-0.04144	0.06537
0.40798	3.15401	0.4113	5.48546	0.40812	8.68248			-0.06007	0.04877	-0.03535	0.07226	-0.04476	0.06433
0.40465	3.11004	0.40796	5.45889	0.40476	8.60416			-0.0634	0.04674	-0.03867	0.07144	-0.04809	0.06333
0.40132	3.09874	0.40463	5.43058	0.40146	8.53614			-0.06673	0.04468	-0.04202	0.07061	-0.05143	0.06231
0.39799	3.05805	0.4013	5.39601	0.39814	8.46836			-0.07007	0.0426	-0.04536	0.06975	-0.05474	0.06132
0.39466	3.02697	0.39797	5.36258	0.39477	8.393			-0.0734	0.04054	-0.04868	0.0689	-0.05807	0.06034
0.39132	3.00825	0.39463	5.33955	0.39147	8.32561			-0.07673	0.03861	-0.052	0.06802	-0.06139	0.05938
0.38799	2.9615	0.39131	5.31571	0.38813	8.25845			-0.08006	0.03652	-0.05532	0.06714	-0.06471	0.05841
0.38464	2.9235	0.38798	5.29093	0.38478	8.18474			-0.0834	0.0345	-0.05865	0.06624	-0.06805	0.05744
0.38133	2.91248	0.38466	5.26556	0.38145	8.11195			-0.08671	0.0325	-0.062	0.06533	-0.07139	0.05648
0.37798	2.86389	0.3813	5.23974	0.37815	8.04078			-0.09003	0.0305	-0.06533	0.06443	-0.07473	0.05552
0.37464	2.86972	0.37798	5.21204	0.3748	7.96546			-0.09335	0.02833	-0.06866	0.06351	-0.07805	0.05455
0.37133	2.83924	0.37464	5.17945	0.37146	7.8942			-0.09668	0.02621	-0.072	0.06261	-0.08139	0.05359
0.36798	2.81886	0.37131	5.15153	0.36812	7.83151			-0.10001	0.02375	-0.07532	0.0617	-0.08469	0.05262
0.36466	2.77212	0.368	5.1223	0.36481	7.76843			-0.10334	0.02174	-0.07864	0.0608	-0.08802	0.05166
0.36135	2.74447	0.36466	5.09238	0.36146	7.69223			-0.10668	0.0198	-0.08197	0.05989	-0.09138	0.05068
0.358	2.72085	0.36133	5.0627	0.35813	7.62544			-0.10978	0.01507	-0.08529	0.05901	-0.09467	0.04964
0.35468	2.69217	0.358	5.03135	0.3548	7.55548			-0.11309	0.01176	-0.08862	0.05811	-0.098	0.0486
0.35134	2.6823	0.35466	4.99883	0.35145	7.47492			-0.1164	0.00834	-0.09194	0.05721	-0.10132	0.04757
0.34802	2.63215	0.35132	4.96997	0.34811	7.40321			-0.11976	0.00496	-0.09529	0.05633	-0.10466	0.04652
0.3447	2.64031	0.34799	4.94008	0.3448	7.32945			-0.1231	0.00186	-0.09862	0.05544	-0.108	0.04544
0.34135	2.58889	0.34468	4.9097	0.34147	7.2495			-0.12644	-0.00182	-0.10194	0.05454	-0.11133	0.04436
0.33802	2.56058	0.34134	4.87915	0.33813	7.17826			-0.12979	-0.00556	-0.10529	0.05362	-0.11465	0.04323
0.33466	2.55092	0.33802	4.84765	0.33482	7.10585			-0.13311	-0.00882	-0.10861	0.0527	-0.11799	0.04208
0.33134	2.52041	0.33469	4.81626	0.33145	7.02831			-0.13643	-0.01231	-0.11191	0.05177	-0.12132	0.0409
0.328	2.50424	0.33133	4.78804	0.3281	6.95732			-0.13976	-0.01566	-0.11528	0.0508	-0.12464	0.03971
0.32466	2.47657	0.32799	4.75875	0.3248	6.88783			-0.14309	-0.01941	-0.11858	0.04983	-0.12799	0.03846
0.32136	2.44824	0.32466	4.72946	0.32147	6.81381			-0.14642	-0.02373	-0.12194	0.04881	-0.13131	0.03719
0.31803	2.43575	0.32132	4.69963	0.31813	6.74328			-0.14976	-0.02804	-0.12526	0.04779	-0.13463	0.03589
0.31468	2.41497	0.318	4.66767	0.31481	6.67941			-0.1531	-0.03207	-0.12858	0.04673	-0.13795	0.03454
0.31135	2.38562	0.31467	4.63635	0.31148	6.61797			-0.1564	-0.03614	-0.13191	0.04562	-0.1413	0.03315
0.30804	2.3561	0.31134	4.60719	0.30814	6.55035			-0.15973	-0.03972	-0.13525	0.04446	-0.14462	0.03172
0.30468	2.33512	0.308	4.57737	0.30482	6.49161			-0.16304	-0.04417	-0.13858	0.04325	-0.14797	0.03024
0.30136	2.3046	0.30469	4.54801	0.3015	6.42993			-0.16639	-0.04988	-0.1419	0.042	-0.15132	0.02872
0.29806	2.3026	0.30137	4.51875	0.29816	6.36388			-0.16972	-0.05321	-0.14524	0.04069	-0.15463	0.02716
0.29471	2.28839	0.29803	4.48704	0.29484	6.30048			-0.17302	-0.05711	-0.14857	0.03932	-0.15796	0.02554
0.29138	2.25671	0.29471	4.45728	0.2915	6.24022			-0.17636	-0.0616	-0.15191	0.03785	-0.16129	0.02387
0.28805	2.25612	0.29135	4.43009	0.28815	6.18034			-0.17971	-0.06704	-0.15521	0.03635	-0.16461	0.02215
0.28473	2.21541	0.28802	4.40263	0.28484	6.11755			-0.18305	-0.07133	-0.15855	0.03473	-0.16794	0.02041
0.28137	2.19419	0.28472	4.37366	0.28152	6.0611			-0.18637	-0.07696	-0.1619	0.03303	-0.17124	0.01861
0.27804	2.19741	0.28136	4.34418	0.27818	6.00664			-0.18972	-0.08124	-0.16521	0.03126	-0.17458	0.01673
0.27471	2.14131	0.27804	4.31342	0.27483	5.95451			-0.19304	-0.08559	-0.16854	0.02937	-0.17792	0.01477
0.27137	2.13483	0.27472	4.28258	0.27151	5.89941			-0.19632	-0.0901	-0.17186	0.02738	-0.18125	0.01275
0.26809	2.10734	0.27137	4.255	0.26819	5.8479			-0.19964	-0.0959	-0.17516	0.02528	-0.18459	0.01064
0.26475	2.08752	0.26805	4.22757	0.26485	5.79784			-0.203	-0.1028	-0.17851	0.02305	-0.18791	0.00849
0.2614	2.07878	0.26474	4.20073	0.26153	5.74983			-0.20632	-0.10849	-0.18182	0.02071	-0.19124	0.00625
0.25807	2.05096	0.26142	4.17475	0.25818	5.70336			-0.20967	-0.11527	-0.18516	0.01823	-0.19457	0.00395
0.25474	2.0344	0.25806	4.1497	0.25485	5.65271			-0.21303	-0.12274	-0.1885	0.01561	-0.19789	0.00158
0.25142	1.99891	0.25473	4.1222	0.25152	5.61193			-0.21635	-0.13177	-0.19182	0.01285	-0.20124	-0.000896287
0.24809	1.96557	0.25142	4.0979	0.24819	5.57239			-0.21968	-0.14127	-0.19514	0.00992	-0.20455	-0.00342
0.24477	1.95606	0.24808	4.07541	0.24487	5.53185			-0.22299	-0.15147	-0.19847	0.00686	-0.20787	-0.00602
0.24145	1.93268	0.24475	4.05313	0.24154	5.49312			-0.22632	-0.16307	-0.2018	0.00361	-0.21122	-0.00871
0.23811	1.91627	0.24144	4.03144	0.2382	5.45335			-0.22964	-0.17586	-0.20514	0.000198959	-0.21456	-0.01149
0.23478	1.90171	0.23811	4.01008	0.23488	5.41456			-0.233	-0.19035	-0.20848	-0.00338	-0.2179	-0.01431
0.23146	1.87619	0.23476	3.98944	0.23156	5.38034			-0.23633	-0.20608	-0.21179	-0.00716	-0.22122	-0.01721
0.22811	1.86545	0.23144	3.97061	0.22823	5.34592			-0.23965	-0.22366	-0.21513	-0.01109	-0.22456	-0.0202
0.22481	1.85618	0.22812	3.9521	0.22489	5.31315			-0.24297	-0.24308	-0.21847	-0.0152	-0.2279	-0.02325
0.22147	1.83941	0.22478	3.93189	0.22156	5.28164			-0.24634	-0.26502	-0.22181	-0.01951	-0.23122	-0.02635
0.21813	1.80198	0.22149	3.91465	0.21824	5.25085			-0.24966	-0.28701	-0.22514	-0.02399	-0.23456	-0.02954
0.21478	1.80492	0.21812	3.8972	0.21491	5.21917			-0.25297	-0.3118	-0.22848	-0.02865	-0.23789	-0.03277
0.21145	1.77759	0.21478	3.88035	0.21158	5.18762			-0.25631	-0.33774	-0.23181	-0.03348	-0.24122	-0.03605
0.20812	1.77959	0.21148	3.86449	0.20823	5.15927			-0.25963	-0.36373	-0.23513	-0.03851	-0.24454	-0.03938
0.2048	1.75576	0.20813	3.8489	0.20489	5.1313			-0.26294	-0.38987	-0.23845	-0.04365	-0.24788	-0.04276
0.20146	1.75184	0.20479	3.83412	0.20156	5.10399			-0.26631	-0.41517	-0.24179	-0.04901	-0.25122	-0.04618
0.19811	1.73904	0.20146	3.82032	0.19823	5.07712			-0.26964	-0.43865	-0.24513	-0.05453	-0.25455	-0.04965
0.19479	1.72378	0.19812	3.80796	0.1949	5.04986			-0.27294	-0.45894	-0.24845	-0.06019	-0.25787	-0.05313
0.19147	1.68527	0.19478	3.79543	0.19158	5.02286			-0.27629	-0.47543	-0.25179	-0.06599	-0.26117	-0.05663
0.18816	1.67301	0.19148	3.78262	0.18826	4.9967			-0.27962	-0.48765	-0.25512	-0.07196	-0.26452	-0.06018
0.18481	1.65038	0.18814	3.76878	0.18494	4.96479			-0.28294	-0.49499	-0.25847	-0.078	-0.26786	-0.06371
0.18148	1.6494	0.18481	3.75561	0.1816	4.93791			-0.28629	-0.49832	-0.26178	-0.08417	-0.27118	-0.06726
0.17813	1.62265	0.18149	3.74421	0.17827	4.90928			-0.2896	-0.49807	-0.26509	-0.09049	-0.27452	-0.07081
0.1748	1.60891	0.17816	3.73247	0.17495	4.87977			-0.29292	-0.4952	-0.26844	-0.09687	-0.27783	-0.07435
0.17148	1.58719	0.17482	3.72026	0.17162	4.85139			-0.29628	-0.49109	-0.27177	-0.10329	-0.28116	-0.07789
0.16815	1.58497	0.17147	3.70805	0.16831	4.82085			-0.2996	-0.48583	-0.27509	-0.10982	-0.28448	-0.08141
0.16482	1.55998	0.16817	3.6962	0.16495	4.78723			-0.30293	-0.47969	-0.27843	-0.11643	-0.28784	-0.08493
0.16153	1.54413	0.16483	3.68368	0.16163	4.75118			-0.30627	-0.47335	-0.28178	-0.12303	-0.29115	-0.08824
0.15819	1.52658	0.16153	3.67037	0.15829	4.71456			-0.3096	-0.46694	-0.2851	-0.12966	-0.29446	-0.09161
0.15487	1.51608	0.15819	3.65657	0.15496	4.67749			-0.31293	-0.45994	-0.28844	-0.13629	-0.29782	-0.09505
0.15154	1.48882	0.15485	3.64186	0.15164	4.63863			-0.31626	-0.45258	-0.29173	-0.1429	-0.30114	-0.09845
0.14819	1.48264	0.15152	3.62645	0.14833	4.5988			-0.31957	-0.44498	-0.29508	-0.14959	-0.30447	-0.10178
0.14487	1.46726	0.14818	3.61051	0.14501	4.55728			-0.32291	-0.43732	-0.29842	-0.15626	-0.30782	-0.10513
0.14152	1.43359	0.14488	3.59312	0.14166	4.51074			-0.32623	-0.42958	-0.30177	-0.16283	-0.31114	-0.10842
0.1382	1.41795	0.14154	3.57178	0.13833	4.46598			-0.32955	-0.42172	-0.30508	-0.16929	-0.31445	-0.11165
0.13486	1.409	0.1382	3.55358	0.13498	4.42035			-0.33289	-0.41358	-0.3084	-0.17572	-0.3178	-0.11492
0.13154	1.39847	0.13488	3.53471	0.13165	4.37426			-0.33622	-0.40527	-0.31176	-0.18203	-0.32112	-0.11814
0.12822	1.38893	0.13154	3.51289	0.12833	4.32744			-0.3396	-0.39701	-0.31508	-0.18822	-0.32442	-0.12128
0.12487	1.36725	0.12821	3.48919	0.12501	4.27463			-0.34292	-0.38865	-0.31842	-0.19429	-0.32776	-0.12441
0.12153	1.35511	0.1249	3.46392	0.12166	4.22433			-0.34625	-0.3804	-0.32174	-0.20017	-0.3311	-0.12751
0.11821	1.33511	0.12153	3.43639	0.11834	4.17429			-0.34959	-0.37229	-0.32506	-0.2059	-0.33445	-0.13054
0.11489	1.31211	0.11819	3.40581	0.11502	4.1234			-0.3529	-0.36427	-0.3284	-0.21156	-0.33776	-0.13355
0.11154	1.30922	0.11489	3.37297	0.11168	4.06865			-0.35623	-0.35648	-0.33173	-0.21704	-0.34111	-0.13666
0.10825	1.2912	0.11156	3.34114	0.10834	4.01068			-0.35956	-0.34887	-0.33505	-0.22227	-0.34447	-0.13972
0.10492	1.27163	0.10822	3.30764	0.10504	3.95637			-0.36289	-0.34144	-0.33841	-0.22751	-0.34779	-0.14284
0.10156	1.25252	0.10491	3.27282	0.10169	3.9009			-0.36623	-0.33408	-0.34175	-0.2327	-0.35113	-0.14615
0.09824	1.23132	0.10155	3.23619	0.09836	3.84232			-0.36954	-0.3271	-0.3451	-0.23772	-0.35446	-0.14958
0.09491	1.21455	0.09822	3.1952	0.09504	3.78121			-0.37287	-0.32029	-0.34841	-0.24261	-0.35779	-0.1532
0.09158	1.20415	0.09493	3.16131	0.09172	3.7248			-0.37621	-0.31389	-0.35009	-0.24512	-0.35958	-0.15534
0.08827	1.1849	0.09159	3.13355	0.08838	3.66785			-0.37804	-0.31046	-0.34822	-0.23753	-0.35936	-0.15576
0.08491	1.17192	0.08823	3.11813	0.08506	3.60819			-0.3784	-0.30984	-0.34492	-0.22562	-0.35758	-0.15175
0.08143	1.15632	0.08491	3.09276	0.08171	3.54612			-0.37657	-0.30106	-0.34156	-0.21474	-0.35427	-0.1458
0.07796	1.14086	0.08159	3.05111	0.07841	3.48954			-0.37325	-0.29072	-0.33823	-0.20448	-0.35091	-0.14039
0.07462	1.1242	0.07825	3.00274	0.07507	3.43373			-0.36991	-0.28218	-0.33489	-0.19483	-0.34758	-0.13525
0.07131	1.12442	0.07493	2.95607	0.07174	3.3698			-0.36657	-0.27461	-0.33156	-0.18559	-0.34424	-0.13029
0.06796	1.11211	0.07162	2.90779	0.06842	3.30845			-0.36326	-0.26761	-0.32824	-0.17674	-0.34094	-0.1254
0.06463	1.09903	0.06829	2.8551	0.06509	3.24864			-0.35993	-0.26111	-0.3249	-0.16815	-0.33755	-0.12057
0.0613	1.09021	0.06496	2.8044	0.06176	3.18839			-0.35658	-0.25499	-0.32158	-0.15983	-0.33425	-0.11588
0.05797	1.06967	0.06162	2.75614	0.05845	3.12101			-0.35326	-0.24917	-0.31822	-0.15178	-0.33092	-0.11104
0.05464	1.05984	0.05828	2.70727	0.0551	3.06365			-0.34992	-0.24362	-0.31491	-0.14391	-0.32756	-0.10622
0.05132	1.05334	0.05495	2.6539	0.05177	3.00635			-0.34659	-0.2383	-0.31157	-0.13629	-0.32423	-0.10178
0.04797	1.03169	0.05165	2.60794	0.04844	2.94932			-0.34328	-0.23326	-0.30824	-0.12886	-0.32091	-0.09743
0.04464	1.01427	0.0483	2.56104	0.0451	2.8835			-0.33993	-0.22837	-0.30489	-0.12159	-0.31757	-0.09313
0.04129	1.00427	0.04497	2.51208	0.04178	2.82693			-0.33656	-0.22363	-0.30156	-0.11453	-0.31426	-0.08893
0.038	0.98898	0.04165	2.46329	0.03842	2.76884			-0.33324	-0.21909	-0.29823	-0.10765	-0.31093	-0.08481
0.03467	0.97128	0.03829	2.41762	0.03509	2.71049			-0.3299	-0.21468	-0.29489	-0.1009	-0.30763	-0.08077
0.03135	0.96071	0.03494	2.37245	0.03177	2.6445			-0.32657	-0.21038	-0.29157	-0.09434	-0.30429	-0.07681
0.028	0.94801	0.03163	2.32316	0.02845	2.58618			-0.32324	-0.20619	-0.28824	-0.08793	-0.30097	-0.07295
0.02468	0.93592	0.0283	2.27662	0.02512	2.52731			-0.31993	-0.20211	-0.28493	-0.0817	-0.29762	-0.06916
0.02135	0.91934	0.02496	2.23177	0.0218	2.46671			-0.3166	-0.19809	-0.28156	-0.07562	-0.29426	-0.06542
0.01801	0.90586	0.02166	2.18689	0.01846	2.40614			-0.31327	-0.19418	-0.27828	-0.06969	-0.29095	-0.06181
0.01467	0.89745	0.01832	2.1367	0.01512	2.35172			-0.30995	-0.1903	-0.27492	-0.06391	-0.2876	-0.05824
0.01137	0.88443	0.01499	2.09032	0.01181	2.29867			-0.30662	-0.18645	-0.27158	-0.05829	-0.28426	-0.05478
0.00801	0.86581	0.01166	2.046	0.00847	2.24676			-0.30328	-0.18269	-0.26825	-0.05284	-0.28094	-0.0514
0.00469	0.8437	0.00833	2.00155	0.00512	2.1915			-0.29996	-0.17896	-0.26493	-0.04753	-0.27762	-0.04815
0.00136	0.82051	0.005	1.95161	0.00179	2.14816			-0.29662	-0.17518	-0.26158	-0.04236	-0.2743	-0.04493
-0.00198	0.79451	0.00166	1.90987	-0.00154	2.10737			-0.29327	-0.17141	-0.25826	-0.03737	-0.27096	-0.04175
-0.00532	0.76464	-0.00169	1.86802	-0.0049	2.06884			-0.28995	-0.1677	-0.25497	-0.03256	-0.26764	-0.03865
-0.00865	0.72309	-0.00503	1.82789	-0.00822	2.03229			-0.28662	-0.16385	-0.25164	-0.02788	-0.26429	-0.03562
-0.01199	0.68426	-0.00835	1.78422	-0.01153	1.99389			-0.28327	-0.15996	-0.2483	-0.02334	-0.26097	-0.03265
-0.01532	0.64439	-0.01171	1.74747	-0.01487	1.96286			-0.27997	-0.15603	-0.24497	-0.01896	-0.25765	-0.02976
-0.01864	0.60038	-0.01502	1.7135	-0.0182	1.93764			-0.27664	-0.15196	-0.24163	-0.01473	-0.25434	-0.02692
-0.02196	0.54702	-0.01834	1.68115	-0.02153	1.91406			-0.27329	-0.14779	-0.23831	-0.01068	-0.25098	-0.02412
-0.02532	0.4925	-0.02166	1.65046	-0.02486	1.89211			-0.26996	-0.14352	-0.23496	-0.00674	-0.24766	-0.02137
-0.02867	0.42575	-0.02499	1.61872	-0.02818	1.87227			-0.26664	-0.13904	-0.23163	-0.00295	-0.24433	-0.01868
-0.03199	0.33465	-0.02833	1.59053	-0.03152	1.85342			-0.26329	-0.13429	-0.22831	0.000649374	-0.241	-0.01603
-0.03533	0.23367	-0.03165	1.56606	-0.03487	1.83684			-0.25995	-0.12936	-0.22495	0.00415	-0.23766	-0.01346
-0.03864	0.10405	-0.03499	1.54232	-0.03817	1.8234			-0.25666	-0.12406	-0.22163	0.0075	-0.23432	-0.01093
-0.042	-0.05041	-0.03833	1.51938	-0.04151	1.81216			-0.25332	-0.11849	-0.21829	0.01072	-0.23099	-0.00845
-0.04531	-0.22749	-0.04165	1.49716	-0.04488	1.80136			-0.24999	-0.11242	-0.21498	0.01379	-0.2277	-0.00602
-0.04862	-0.42394	-0.04499	1.47459	-0.0482	1.79168			-0.24668	-0.10591	-0.21166	0.01675	-0.22434	-0.00363
-0.05197	-0.64548	-0.04831	1.45121	-0.05153	1.78237			-0.24334	-0.09884	-0.20833	0.01957	-0.221	-0.00129
-0.05529	-0.88868	-0.05164	1.42309	-0.05488	1.76839			-0.24001	-0.09108	-0.20498	0.02226	-0.21768	0.000990369
-0.05864	-1.1501	-0.05497	1.40002	-0.05819	1.76027			-0.23666	-0.08276	-0.20164	0.02484	-0.21437	0.00322
-0.06197	-1.42046	-0.05831	1.37511	-0.06151	1.75102			-0.23335	-0.07369	-0.19834	0.02732	-0.211	0.00543
-0.0653	-1.70076	-0.06165	1.34925	-0.06482	1.74002			-0.23	-0.06379	-0.19499	0.02968	-0.20768	0.00758
-0.06864	-1.97092	-0.06496	1.32145	-0.06815	1.72747			-0.22669	-0.05325	-0.19165	0.03193	-0.20434	0.00969
-0.07195	-2.22101	-0.06829	1.29234	-0.07151	1.71322			-0.22336	-0.04171	-0.18833	0.03409	-0.20101	0.01174
-0.0753	-2.42096	-0.07162	1.25869	-0.07482	1.69604			-0.22003	-0.02917	-0.18501	0.0361	-0.19769	0.01375
-0.07856	-2.58685	-0.07496	1.22455	-0.07816	1.67616			-0.2167	-0.01589	-0.18167	0.03805	-0.19433	0.01572
-0.08189	-2.72159	-0.07829	1.19154	-0.08148	1.65326			-0.21337	-0.0016	-0.17836	0.03991	-0.19101	0.01764
-0.08522	-2.81589	-0.0816	1.15592	-0.08481	1.62737			-0.21001	0.01395	-0.17503	0.04167	-0.1877	0.01953
-0.08856	-2.89665	-0.08491	1.11891	-0.08814	1.59877			-0.20667	0.0302	-0.17171	0.04334	-0.18434	0.02136
-0.09188	-2.93348	-0.08825	1.07879	-0.09148	1.56705			-0.20333	0.04744	-0.16841	0.04495	-0.18101	0.02316
-0.09524	-2.98568	-0.0916	1.03875	-0.09481	1.52827			-0.20002	0.06717	-0.16505	0.04649	-0.1777	0.02491
-0.09855	-3.01069	-0.0949	1.00188	-0.09813	1.4908			-0.1967	0.08883	-0.16173	0.04795	-0.17439	0.02662
-0.10187	-3.01133	-0.09823	0.96443	-0.10146	1.45456			-0.19336	0.10904			-0.17104	0.0283
-0.10523	-3.00444	-0.10156	0.92743	-0.10477	1.41704			-0.19003	0.1308
-0.10853	-3.00057	-0.10488	0.88449	-0.10812	1.37896			-0.18671	0.15366
-0.11188	-3.00095	-0.10821	0.84924	-0.11143	1.34069
-0.11522	-2.97997	-0.11157	0.81506	-0.11476	1.29663
-0.11852	-2.94171	-0.11487	0.78207	-0.11811	1.25338
-0.1219	-2.85772	-0.1182	0.74986	-0.12143	1.21453
-0.12523	-2.65194	-0.12153	0.71324	-0.12475	1.17457
-0.12854	-2.44205	-0.12486	0.6827	-0.12807	1.13176
-0.13187	-2.15326	-0.12822	0.6539	-0.13141	1.08904
-0.13523	-1.84663	-0.13153	0.62621	-0.13474	1.04298
-0.13854	-1.53834	-0.13485	0.59957	-0.13809	1.00343
-0.14187	-1.26118	-0.13819	0.57317	-0.14141	0.9635
-0.14524	-1.0461	-0.14153	0.5445	-0.14473	0.9228
-0.14856	-0.85819	-0.14485	0.51676	-0.14806	0.88195
-0.15189	-0.71647	-0.14818	0.4923	-0.1514	0.8355
-0.1552	-0.56347	-0.15153	0.4679	-0.15471	0.79168
-0.15854	-0.45236	-0.15486	0.44362	-0.15804	0.75201
-0.16188	-0.35644	-0.15818	0.41931	-0.16138	0.71165
-0.16519	-0.2549	-0.16151	0.39514	-0.16472	0.6709
-0.16851	-0.19232	-0.16484	0.36924	-0.16804	0.62874
-0.17183	-0.14734	-0.16817	0.34242	-0.17136	0.58166
-0.17533	-0.11683	-0.17148	0.3191	-0.17469	0.54191
-0.17885	-0.09957	-0.17481	0.29573	-0.17801	0.50272
-0.18216	-0.09036	-0.17813	0.27234	-0.18135	0.46353
-0.18548	-0.08983	-0.18146	0.2489	-0.18468	0.42483
-0.18884	-0.09391	-0.1848	0.22583	-0.18802	0.38408
-0.19215	-0.10324	-0.18813	0.20296	-0.19134	0.34381
-0.1955	-0.11719	-0.19149	0.17664	-0.19467	0.30867
-0.19883	-0.13583	-0.19479	0.15483	-0.19798	0.2749
-0.20218	-0.15619	-0.19812	0.13367	-0.20132	0.24254
-0.20548	-0.17964	-0.20144	0.11274	-0.20467	0.21204
-0.20881	-0.20392	-0.20476	0.09257	-0.20799	0.18312
-0.21212	-0.23151	-0.20808	0.07312	-0.21133	0.15408
-0.21545	-0.25807	-0.21145	0.05429	-0.21467	0.12779
-0.21878	-0.28695	-0.21479	0.03622	-0.218	0.10473
-0.22211	-0.3176	-0.21811	0.01919	-0.22128	0.08382
-0.22546	-0.35636	-0.22145	0.000504201	-0.22466	0.06486
-0.22878	-0.3894	-0.2248	-0.0148	-0.22797	0.0479
-0.23213	-0.42163	-0.22812	-0.02921	-0.23133	0.03263
-0.23545	-0.45432	-0.23145	-0.04281	-0.23463	0.01925
-0.23879	-0.48603	-0.23478	-0.05562	-0.23797	0.00703
-0.24213	-0.52296	-0.23812	-0.06759	-0.24129	-0.00383
-0.24546	-0.55494	-0.24144	-0.07878	-0.24464	-0.01365
-0.24878	-0.58615	-0.2448	-0.08931	-0.24797	-0.02243
-0.25212	-0.61899	-0.24813	-0.09914	-0.2513	-0.03039
-0.25544	-0.65198	-0.25146	-0.10824	-0.25463	-0.03773
-0.25876	-0.68573	-0.25478	-0.11678	-0.25794	-0.04434
-0.26208	-0.71885	-0.25812	-0.12476	-0.26128	-0.0504
-0.26541	-0.74254	-0.26143	-0.13216	-0.26459	-0.05597
-0.26873	-0.77024	-0.26475	-0.13911	-0.26796	-0.06113
-0.27206	-0.79508	-0.26809	-0.14564	-0.27127	-0.06588
-0.27542	-0.81621	-0.27141	-0.15186	-0.27462	-0.07035
-0.27876	-0.83782	-0.27474	-0.15779	-0.27793	-0.0745
-0.28206	-0.86228	-0.27807	-0.16342	-0.28127	-0.07905
-0.2854	-0.88202	-0.28142	-0.1688	-0.28457	-0.083
-0.28872	-0.89816	-0.28475	-0.17455	-0.28793	-0.08669
-0.29206	-0.91609	-0.28806	-0.17948	-0.29125	-0.09016
-0.29541	-0.92602	-0.29139	-0.18412	-0.29459	-0.09349
-0.29872	-0.93395	-0.29473	-0.18868	-0.29794	-0.09671
-0.30206	-0.9351	-0.2981	-0.19314	-0.30127	-0.09983
-0.30539	-0.92282	-0.30142	-0.19744	-0.30459	-0.10286
-0.30872	-0.90536	-0.30475	-0.20161	-0.30795	-0.10595
-0.31205	-0.89672	-0.30807	-0.2057	-0.31126	-0.10895
-0.31539	-0.87465	-0.3114	-0.20972	-0.31462	-0.11196
-0.31871	-0.83772	-0.31473	-0.21369	-0.31794	-0.11497
-0.32204	-0.79957	-0.31807	-0.21762	-0.32123	-0.11796
-0.32537	-0.76874	-0.32139	-0.22145	-0.32459	-0.12084
-0.32871	-0.74109	-0.32469	-0.22506	-0.32793	-0.12365
-0.33205	-0.72492	-0.32801	-0.22856	-0.33126	-0.12635
-0.33536	-0.71189	-0.33133	-0.2322	-0.33461	-0.12902
-0.3387	-0.68688	-0.33468	-0.23585	-0.33791	-0.13165
-0.34205	-0.63516	-0.33799	-0.23945	-0.34128	-0.13432
-0.34538	-0.61173	-0.34135	-0.24307	-0.34461	-0.13691
-0.34871	-0.605	-0.34469	-0.24664	-0.34791	-0.13949
-0.35202	-0.6056	-0.34801	-0.25014	-0.35127	-0.14222
-0.35538	-0.61049	-0.35134	-0.25361	-0.35462	-0.14501
-0.35869	-0.61776	-0.35468	-0.25704	-0.35794	-0.14781
-0.36203	-0.62797	-0.358	-0.2604	-0.36126	-0.15065
-0.36535	-0.6378	-0.36135	-0.26381	-0.36462	-0.15351
-0.3687	-0.64743	-0.36467	-0.26717	-0.36792	-0.15642
-0.37201	-0.65898	-0.36798	-0.27049	-0.37124	-0.15942
-0.37536	-0.67204	-0.3713	-0.27391	-0.37457	-0.16252
-0.37869	-0.68545	-0.37466	-0.27736	-0.37785	-0.16571
-0.38204	-0.70193	-0.37796	-0.28076	-0.38123	-0.16908
-0.38538	-0.71703	-0.38131	-0.2842	-0.38456	-0.17254
-0.38868	-0.72601	-0.38467	-0.28771	-0.3879	-0.17609
-0.39199	-0.7346	-0.38799	-0.29125	-0.39122	-0.17975
-0.39536	-0.74185	-0.39132	-0.29488	-0.39457	-0.18356
-0.39868	-0.74765	-0.39465	-0.2986	-0.39788	-0.18747
-0.40201	-0.75147	-0.39796	-0.30244	-0.40118	-0.19147
-0.40533	-0.75299	-0.40131	-0.30639	-0.40451	-0.19565
-0.40866	-0.75215	-0.40464	-0.31046	-0.40785	-0.19984
-0.412	-0.74964	-0.40797	-0.31458	-0.41119	-0.20409
-0.41529	-0.74507	-0.41129	-0.3187	-0.41452	-0.20843
-0.41864	-0.73839	-0.41463	-0.32292	-0.41784	-0.21275
-0.42197	-0.73033	-0.41794	-0.32718	-0.42116	-0.21713
-0.4253	-0.72039	-0.4213	-0.33142	-0.42446	-0.22136
-0.42864	-0.70926	-0.42462	-0.33575	-0.42781	-0.22578
-0.43197	-0.69676	-0.42795	-0.34005	-0.43111	-0.23036
-0.43529	-0.68319	-0.43127	-0.34432	-0.43443	-0.23499
-0.43862	-0.66955	-0.4346	-0.3486	-0.43777	-0.23945
-0.44195	-0.65519	-0.43791	-0.35272	-0.44111	-0.24371
-0.4453	-0.64039	-0.44123	-0.35684	-0.44444	-0.24778
-0.44861	-0.62541	-0.44455	-0.36091	-0.44779	-0.25174
-0.45193	-0.61087	-0.44791	-0.36493	-0.45112	-0.25567
-0.45527	-0.59749	-0.45125	-0.36887	-0.45442	-0.25942
-0.45862	-0.58457	-0.45457	-0.37365	-0.45775	-0.26302
-0.46195	-0.57238	-0.45793	-0.37737	-0.4611	-0.26645
-0.46527	-0.56072	-0.46125	-0.38106	-0.46442	-0.26973
-0.46863	-0.54931	-0.46458	-0.38466	-0.46778	-0.27296
-0.47196	-0.5387	-0.46791	-0.38824	-0.4711	-0.27616
-0.47527	-0.52809	-0.47124	-0.39177	-0.47443	-0.27916
-0.4786	-0.51663	-0.47454	-0.39523	-0.47775	-0.28219
-0.48194	-0.50904	-0.47791	-0.39868	-0.48109	-0.28518
-0.48526	-0.50152	-0.48124	-0.40209	-0.48441	-0.28812
-0.48859	-0.49455	-0.48456	-0.40547	-0.48776	-0.29094
-0.49195	-0.48796	-0.4879	-0.40885	-0.49109	-0.29364
-0.49524	-0.48138	-0.49123	-0.41219	-0.49441	-0.29622
-0.49859	-0.47524	-0.49454	-0.41548	-0.49774	-0.29885
-0.50191	-0.46946	-0.4979	-0.41873	-0.50108	-0.3014
-0.50524	-0.46392	-0.50121	-0.42186	-0.5044	-0.30393
-0.50859	-0.45889	-0.50454	-0.42496	-0.50773	-0.30638
-0.5119	-0.45411	-0.50784	-0.428	-0.51107	-0.30877
-0.51521	-0.4496	-0.51118	-0.4309	-0.51439	-0.31099
-0.51854	-0.44529	-0.51452	-0.43369	-0.51771	-0.31311
-0.52187	-0.44119	-0.51784	-0.43637	-0.52105	-0.31508
-0.52521	-0.43722	-0.52117	-0.43904	-0.52438	-0.31693
-0.52853	-0.43335	-0.5245	-0.44157	-0.52768	-0.31863
-0.53187	-0.42964	-0.52782	-0.44395	-0.53101	-0.32035
-0.5352	-0.42595	-0.53114	-0.44625	-0.53434	-0.32207
-0.53851	-0.42229	-0.53448	-0.44842	-0.53766	-0.32372
-0.54185	-0.41856	-0.5378	-0.45052	-0.54103	-0.32527
-0.54519	-0.41497	-0.54113	-0.45256	-0.54435	-0.32688
-0.5485	-0.4115	-0.54447	-0.45452	-0.54767	-0.32872
-0.55185	-0.40834	-0.5478	-0.45634	-0.55101	-0.32984
-0.55519	-0.40542	-0.55114	-0.45812	-0.55436	-0.33083
-0.55852	-0.40266	-0.55448	-0.45985	-0.55768	-0.33176
-0.56185	-0.4002	-0.55781	-0.46147	-0.56102	-0.33268
-0.56518	-0.398	-0.56113	-0.46301	-0.56437	-0.33367
-0.56851	-0.39606	-0.56448	-0.46456	-0.56768	-0.3346
-0.57183	-0.39439	-0.56781	-0.46609	-0.571	-0.33556
-0.57517	-0.39291	-0.57112	-0.46757	-0.57435	-0.3365
-0.57851	-0.39159	-0.57447	-0.46919	-0.57768	-0.33741
-0.58182	-0.39044	-0.57779	-0.47093	-0.58101	-0.33832
-0.58517	-0.38945	-0.58111	-0.47279	-0.58433	-0.33919
-0.58849	-0.38857	-0.58444	-0.47486	-0.58765	-0.33998
-0.59183	-0.38781	-0.58777	-0.47702	-0.59101	-0.3407
-0.59515	-0.38719	-0.5911	-0.47931	-0.59434	-0.34134
-0.59849	-0.38663	-0.59442	-0.4818	-0.59765	-0.34181
-0.6018	-0.38604	-0.59775	-0.48448	-0.60099	-0.34224
-0.60514	-0.38541	-0.60106	-0.48729	-0.60429	-0.34256
-0.60846	-0.3848	-0.60439	-0.49034	-0.60765	-0.34302
-0.61178	-0.38403	-0.60772	-0.49361	-0.61097	-0.34342
-0.61511	-0.38331	-0.61106	-0.49717	-0.61428	-0.34375
-0.61845	-0.38252	-0.61439	-0.50096	-0.61763	-0.34408
-0.62177	-0.38167	-0.61774	-0.50505	-0.62096	-0.34434
-0.62507	-0.38067	-0.62106	-0.50948	-0.62428	-0.34452
-0.62844	-0.37971	-0.62439	-0.51432	-0.6276	-0.34483
-0.63177	-0.37863	-0.62773	-0.51976	-0.63092	-0.34535
-0.6351	-0.37743	-0.63105	-0.52567	-0.63426	-0.34608
-0.63843	-0.37624	-0.63436	-0.53204	-0.6376	-0.34702
-0.64176	-0.37502	-0.63771	-0.5391	-0.64091	-0.34813
-0.64507	-0.3738	-0.64103	-0.54669	-0.64425	-0.3493
-0.64842	-0.37267	-0.64437	-0.55476	-0.64759	-0.35065
-0.65176	-0.3715	-0.64771	-0.56349	-0.65091	-0.35202
-0.65508	-0.37044	-0.65101	-0.57336	-0.65425	-0.3534
-0.65842	-0.36947	-0.65437	-0.5847	-0.65759	-0.35475
-0.66175	-0.36856	-0.65771	-0.59581	-0.66091	-0.35604
-0.66506	-0.36767	-0.66104	-0.60769	-0.66424	-0.35726
-0.66841	-0.36682	-0.66436	-0.62041	-0.66757	-0.35846
-0.67174	-0.36597	-0.66768	-0.63419	-0.67093	-0.35963
-0.67506	-0.36518	-0.67102	-0.64902	-0.67425	-0.36074
-0.67839	-0.3644	-0.67436	-0.66506	-0.67758	-0.3618
-0.68175	-0.36362	-0.67769	-0.68232	-0.6809	-0.36287
-0.68507	-0.36289	-0.68104	-0.701	-0.68424	-0.36391
-0.6884	-0.36223	-0.68436	-0.72077	-0.68755	-0.3649
-0.69173	-0.36162	-0.68768	-0.7417	-0.69089	-0.36592
-0.69506	-0.36102	-0.691	-0.76649	-0.69423	-0.36696
-0.69841	-0.36037	-0.69434	-0.79078	-0.69756	-0.36799
-0.70172	-0.35963	-0.69764	-0.81585	-0.70092	-0.36902
-0.70504	-0.35889	-0.701	-0.84255	-0.70423	-0.37
-0.70836	-0.35818	-0.70434	-0.87078	-0.70755	-0.37107
-0.71171	-0.35745	-0.70764	-0.90049	-0.71088	-0.37222
-0.71505	-0.35667	-0.711	-0.93313	-0.71422	-0.37343
-0.71836	-0.35592	-0.71432	-0.96944	-0.71754	-0.37467
-0.72172	-0.35517	-0.71765	-1.00441	-0.72087	-0.37642
-0.72506	-0.35438	-0.721	-1.04125	-0.72421	-0.3778
-0.72836	-0.35361	-0.72434	-1.08002	-0.72754	-0.37921
-0.73171	-0.35254	-0.72763	-1.12336	-0.73087	-0.38068
-0.73505	-0.3514	-0.73099	-1.16752	-0.73421	-0.38222
-0.73836	-0.35	-0.73432	-1.21167	-0.73752	-0.38381
-0.74168	-0.34849	-0.73763	-1.25753	-0.74085	-0.38544
-0.74503	-0.34703	-0.74098	-1.30989	-0.74419	-0.38712
-0.74834	-0.34564	-0.7443	-1.36144	-0.74751	-0.38882
-0.75169	-0.34433	-0.74764	-1.41306	-0.75086	-0.39052
-0.75501	-0.34312	-0.75097	-1.46922	-0.75418	-0.39225
-0.75835	-0.34193	-0.75432	-1.52909	-0.7575	-0.39392
-0.76168	-0.34074	-0.75766	-1.58619	-0.76086	-0.39557
-0.76499	-0.33959	-0.76098	-1.64809	-0.76417	-0.39725
-0.76831	-0.33839	-0.76429	-1.71371	-0.76747	-0.3989
-0.77166	-0.33715	-0.76763	-1.77621	-0.77082	-0.4006
-0.77499	-0.33586	-0.77095	-1.84627	-0.77414	-0.40228
-0.7783	-0.33451	-0.77428	-1.91607	-0.77746	-0.40399
-0.78163	-0.33322	-0.77762	-1.98584	-0.78079	-0.40565
-0.78497	-0.33207	-0.78095	-2.06391	-0.78412	-0.40729
-0.78831	-0.33114	-0.78428	-2.13506	-0.78746	-0.40895
-0.79165	-0.33033	-0.78761	-2.21702	-0.79082	-0.41059
-0.79498	-0.32969	-0.79095	-2.29207	-0.79415	-0.41205
-0.79833	-0.32917	-0.79428	-2.37449	-0.79747	-0.41344
-0.80165	-0.32881	-0.79755	-2.45368	-0.80079	-0.41484
-0.80495	-0.32851	-0.80087	-2.53507	-0.80411	-0.41628
-0.80832	-0.32827	-0.8042	-2.62263	-0.80745	-0.41779
-0.81167	-0.32805	-0.80757	-2.7077	-0.8108	-0.41929
-0.81497	-0.3279	-0.81087	-2.79893	-0.81415	-0.42082
-0.8183	-0.32778	-0.81423	-2.88673	-0.81747	-0.42235
-0.82164	-0.32771	-0.81755	-2.98117	-0.82079	-0.42392
-0.82495	-0.32766	-0.82086	-3.07278	-0.82412	-0.42559
-0.8283	-0.32767	-0.82421	-3.16945	-0.82745	-0.42713
-0.83163	-0.32773	-0.82754	-3.26768	-0.83077	-0.42847
-0.83494	-0.32786	-0.83086	-3.36331	-0.8341	-0.42963
-0.83828	-0.32808	-0.83419	-3.46717	-0.83744	-0.43065
-0.84161	-0.32837	-0.83753	-3.56406	-0.84075	-0.43157
-0.84492	-0.32873	-0.84084	-3.67485	-0.84408	-0.43242
-0.84826	-0.32913	-0.84419	-3.77691	-0.84743	-0.43323
-0.85159	-0.32956	-0.84749	-3.88353	-0.85077	-0.43411
-0.8549	-0.33009	-0.85082	-3.99846	-0.85407	-0.43499
-0.85825	-0.33067	-0.85415	-4.09711	-0.85741	-0.43595
-0.86158	-0.33132	-0.8575	-4.19668	-0.86074	-0.43702
-0.86493	-0.33206	-0.86083	-4.27881	-0.86408	-0.43812
-0.86824	-0.3328	-0.86416	-4.38229	-0.86739	-0.43936
-0.87158	-0.33357	-0.86748	-4.47013	-0.87072	-0.44067
-0.87491	-0.33448	-0.87081	-4.57285	-0.87405	-0.442
-0.87823	-0.33546	-0.87414	-4.66748	-0.87738	-0.44331
-0.88156	-0.33658	-0.87747	-4.7667	-0.88072	-0.44466
-0.88488	-0.3378	-0.88081	-4.86759	-0.88404	-0.44606
-0.88823	-0.33908	-0.88415	-4.96543	-0.88738	-0.44752
-0.89156	-0.34049	-0.88749	-5.07532	-0.8907	-0.44906
-0.89489	-0.34193	-0.89082	-5.1718	-0.89406	-0.45062
-0.89823	-0.34336	-0.89413	-5.28752	-0.89733	-0.45218
-0.90156	-0.34479	-0.89747	-5.39838	-0.9008	-0.45381
-0.90489	-0.34618	-0.9008	-5.50571	-0.90401	-0.45542
-0.90821	-0.34755	-0.90413	-5.62909	-0.90745	-0.45702
-0.91153	-0.34894	-0.90747	-5.74503	-0.91078	-0.45867
-0.91487	-0.3504	-0.91078	-5.86184	-0.91407	-0.46025
-0.91824	-0.35188	-0.91411	-5.99066	-0.9173	-0.46181
-0.92154	-0.3534	-0.91743	-6.11669	-0.92068	-0.46338
-0.92489	-0.35509	-0.92078	-6.23354	-0.924	-0.46499
-0.92822	-0.3569	-0.92411	-6.36796	-0.92735	-0.4666
-0.93155	-0.35891	-0.92743	-6.49587	-0.9307	-0.46825
-0.93491	-0.36111	-0.93074	-6.62328	-0.93401	-0.46994
-0.93822	-0.36323	-0.93408	-6.75301	-0.93735	-0.47164
-0.94155	-0.36506	-0.9374	-6.88998	-0.94068	-0.47338
-0.94486	-0.3664	-0.94073	-7.02138	-0.94399	-0.47517
-0.9482	-0.36729	-0.94406	-7.15243	-0.94731	-0.47696
-0.95151	-0.36784	-0.94739	-7.28089	-0.95064	-0.47883
-0.95485	-0.36829	-0.95069	-7.4182	-0.95393	-0.48074
-0.9582	-0.36869	-0.95403	-7.54923	-0.95728	-0.48263
-0.96152	-0.36906	-0.95737	-7.67551	-0.9606	-0.48454
-0.96483	-0.36942	-0.9607	-7.79711	-0.96395	-0.48648
-0.96818	-0.36974	-0.96405	-7.92919	-0.96728	-0.48843
-0.9715	-0.37012	-0.96737	-8.04784	-0.9706	-0.49035
-0.97484	-0.37046	-0.9707	-8.16713	-0.97392	-0.49225
-0.97817	-0.37081	-0.97404	-8.28822	-0.97725	-0.49414
-0.98151	-0.37117	-0.97735	-8.39987	-0.98061	-0.49608
-0.98484	-0.37161	-0.98067	-8.5058	-0.98393	-0.49798
-0.98818	-0.37219	-0.98399	-8.62325	-0.98724	-0.4999
-0.9915	-0.37298	-0.98732	-8.72296	-0.99059	-0.50178
-0.99481	-0.37402	-0.99065	-8.83188	-0.99392	-0.50364
-0.99814	-0.37535	-0.99399	-8.93738	-0.99725	-0.50558
-1.0015	-0.37697	-0.99732	-9.03889	-1.00058	-0.50757
-1.00481	-0.37875	-1.00065	-9.15024	-1.0039	-0.5096
-1.00815	-0.38077	-1.004	-9.24941	-1.00723	-0.51177
-1.01147	-0.38307	-1.00734	-9.3526	-1.01056	-0.51401
-1.01481	-0.3856	-1.01067	-9.44911	-1.01388	-0.5163
-1.01816	-0.38842	-1.01399	-9.54924	-1.01722	-0.51875
-1.02148	-0.39159	-1.01732	-9.65229	-1.02056	-0.51628
-1.02485	-0.39516	-1.02066	-9.74262	-1.02393	-0.52188
-1.02817	-0.39911	-1.02398	-9.85089	-1.02723	-0.52667
-1.03151	-0.40353	-1.02731	-9.93965	-1.03058	-0.53058
-1.03483	-0.40831	-1.03064	-10.0485	-1.0339	-0.53394
-1.03814	-0.41354	-1.03398	-10.1456	-1.03722	-0.53716
-1.04147	-0.41932	-1.03733	-10.2517	-1.04055	-0.54054
-1.04481	-0.42569	-1.04064	-10.3605	-1.04388	-0.5441
-1.04816	-0.43261	-1.04397	-10.4687	-1.04723	-0.54779
-1.05145	-0.44017	-1.04731	-10.5839	-1.05056	-0.55164
-1.05479	-0.44857	-1.05064	-10.6922	-1.0539	-0.55579
-1.05812	-0.45767	-1.05396	-10.8009	-1.05721	-0.56009
-1.06146	-0.46763	-1.05728	-10.9194	-1.0605	-0.56471
-1.0648	-0.47858	-1.06062	-11.0324	-1.06388	-0.56964
-1.06815	-0.49043	-1.06396	-11.146	-1.06723	-0.57496
-1.07145	-0.5033	-1.06728	-11.2671	-1.07054	-0.58068
-1.07479	-0.51738	-1.0706	-11.3828	-1.07387	-0.58686
-1.07812	-0.53258	-1.07392	-11.5053	-1.0772	-0.59357
-1.08144	-0.54879	-1.07727	-11.6347	-1.08054	-0.60081
-1.08478	-0.56802	-1.0806	-11.7567	-1.08387	-0.60858
-1.08814	-0.58803	-1.08393	-11.8785	-1.08721	-0.61704
-1.09145	-0.60874	-1.08724	-12.0117	-1.09053	-0.62613
-1.09477	-0.63116	-1.09058	-12.1415	-1.09384	-0.63598
-1.09809	-0.6554	-1.09389	-12.2638	-1.09718	-0.64665
-1.09995	-0.66968	-1.09721	-12.4034	-1.09933	-0.65401
-1.10031	-0.67333	-1.09942	-12.5001	-1.10003	-0.65642
-1.10018	-0.67501	-1.10004	-12.5202	-1.10005	-0.6576
-1.09836	-0.65842	-1.09995	-12.5355	-1.09819	-0.65098
-1.09503	-0.63062	-1.09809	-12.3224	-1.09488	-0.63943
-1.0917	-0.60369	-1.09477	-12.0115	-1.09156	-0.62836
-1.08837	-0.57877	-1.09143	-11.7418	-1.08822	-0.61782
-1.08505	-0.55649	-1.08809	-11.5057	-1.08489	-0.60771
-1.0817	-0.53571	-1.08479	-11.2882	-1.08155	-0.59809
-1.07838	-0.51632	-1.08147	-11.0871	-1.07824	-0.58891
-1.07505	-0.49802	-1.07812	-10.9017	-1.0749	-0.58008
-1.07171	-0.48085	-1.07479	-10.7264	-1.07157	-0.57172
-1.06839	-0.4649	-1.07146	-10.5597	-1.06825	-0.56388
-1.06505	-0.44999	-1.06813	-10.4042	-1.06489	-0.55648
-1.06172	-0.43597	-1.0648	-10.2518	-1.06156	-0.54941
-1.05839	-0.42227	-1.06148	-10.1042	-1.05822	-0.54267
-1.05505	-0.40956	-1.05815	-9.96037	-1.0549	-0.53625
-1.05173	-0.39802	-1.05482	-9.82096	-1.05159	-0.5301
-1.04841	-0.38718	-1.05149	-9.68951	-1.04825	-0.52417
-1.04509	-0.37715	-1.04817	-9.55413	-1.04493	-0.51843
-1.04172	-0.36788	-1.04482	-9.41855	-1.04158	-0.51297
-1.0384	-0.3593	-1.04148	-9.29248	-1.03826	-0.50778
-1.03508	-0.35131	-1.03816	-9.16113	-1.03494	-0.50291
-1.03175	-0.34387	-1.03485	-9.03739	-1.03159	-0.49835
-1.02841	-0.33692	-1.03152	-8.90869	-1.02828	-0.49391
-1.02509	-0.33022	-1.0282	-8.78587	-1.02496	-0.48962
-1.02174	-0.3238	-1.02485	-8.66377	-1.02161	-0.48548
-1.0184	-0.31772	-1.02151	-8.53235	-1.01826	-0.48141
-1.01506	-0.31209	-1.01821	-8.40849	-1.01493	-0.4775
-1.01173	-0.30665	-1.01486	-8.28726	-1.01159	-0.47367
-1.0084	-0.30159	-1.01152	-8.15834	-1.00826	-0.46992
-1.00507	-0.29687	-1.00819	-8.02804	-1.00494	-0.4663
-1.00174	-0.29254	-1.00484	-7.90651	-1.00159	-0.46271
-0.99841	-0.2885	-1.00153	-7.78311	-0.99829	-0.4592
-0.99505	-0.28471	-0.9982	-7.65122	-0.99496	-0.45578
-0.99173	-0.28112	-0.99486	-7.53003	-0.99163	-0.45239
-0.98843	-0.27776	-0.99153	-7.40878	-0.9883	-0.44903
-0.98508	-0.27451	-0.98819	-7.27713	-0.98495	-0.44567
-0.98176	-0.27146	-0.98487	-7.14927	-0.98164	-0.44238
-0.97841	-0.2685	-0.98153	-7.02635	-0.97829	-0.43908
-0.97508	-0.26568	-0.97821	-6.89961	-0.97495	-0.43576
-0.97175	-0.26297	-0.97488	-6.76308	-0.97163	-0.43252
-0.96845	-0.26033	-0.97153	-6.63541	-0.96829	-0.4293
-0.96509	-0.25778	-0.96823	-6.50517	-0.96495	-0.42608
-0.96176	-0.25533	-0.96488	-6.37349	-0.96164	-0.4229
-0.95845	-0.25295	-0.96154	-6.23668	-0.9583	-0.41973
-0.95508	-0.2506	-0.95821	-6.10538	-0.95498	-0.4166
-0.95176	-0.24834	-0.95487	-5.97628	-0.95164	-0.41347
-0.94842	-0.24614	-0.95155	-5.8407	-0.94832	-0.41035
-0.94513	-0.24398	-0.94822	-5.70372	-0.945	-0.40723
-0.94179	-0.24191	-0.9449	-5.57249	-0.94168	-0.4039
-0.93848	-0.23984	-0.94158	-5.43933	-0.93835	-0.40069
-0.93516	-0.23776	-0.93823	-5.30859	-0.935	-0.3976
-0.93182	-0.23573	-0.9349	-5.17045	-0.93169	-0.3945
-0.92847	-0.23357	-0.93161	-5.03919	-0.92833	-0.39136
-0.92515	-0.23169	-0.92828	-4.91137	-0.92499	-0.38824
-0.92183	-0.22978	-0.92494	-4.78048	-0.92167	-0.3851
-0.91849	-0.22785	-0.92161	-4.64512	-0.91834	-0.382
-0.91517	-0.22595	-0.91829	-4.51757	-0.91502	-0.37885
-0.91183	-0.22408	-0.91495	-4.39239	-0.91168	-0.37573
-0.9085	-0.22224	-0.91164	-4.2637	-0.90835	-0.37263
-0.90518	-0.22041	-0.90831	-4.13415	-0.90502	-0.36951
-0.90184	-0.2186	-0.90495	-4.0142	-0.90169	-0.36638
-0.89852	-0.21679	-0.90164	-3.89358	-0.89837	-0.36328
-0.89519	-0.21502	-0.89829	-3.76824	-0.89501	-0.36018
-0.89185	-0.21323	-0.89498	-3.65425	-0.8917	-0.35702
-0.88853	-0.21147	-0.89166	-3.53941	-0.88835	-0.35389
-0.88516	-0.20973	-0.88833	-3.42077	-0.88502	-0.35078
-0.88184	-0.20798	-0.88498	-3.3111	-0.8817	-0.34771
-0.87852	-0.20624	-0.88165	-3.20228	-0.87837	-0.34463
-0.87519	-0.20454	-0.87832	-3.09234	-0.87502	-0.34157
-0.87187	-0.20283	-0.87496	-2.99356	-0.87173	-0.33855
-0.86853	-0.20116	-0.87167	-2.88666	-0.86839	-0.33552
-0.8652	-0.19948	-0.86835	-2.79099	-0.86504	-0.3325
-0.86188	-0.19779	-0.86501	-2.69182	-0.86172	-0.32951
-0.85855	-0.19614	-0.86168	-2.59922	-0.85838	-0.32654
-0.85522	-0.19448	-0.85837	-2.50656	-0.85507	-0.32357
-0.8519	-0.19283	-0.855	-2.41787	-0.85176	-0.32064
-0.84857	-0.19122	-0.85168	-2.33263	-0.84841	-0.3177
-0.84522	-0.1896	-0.84838	-2.25099	-0.84508	-0.31479
-0.8419	-0.188	-0.84505	-2.16992	-0.84175	-0.31189
-0.83856	-0.18642	-0.8417	-2.09667	-0.83842	-0.30899
-0.83525	-0.18486	-0.83839	-2.01739	-0.83511	-0.30607
-0.83192	-0.18329	-0.83505	-1.94988	-0.83176	-0.30314
-0.82859	-0.18176	-0.83173	-1.87916	-0.82843	-0.30026
-0.82526	-0.18021	-0.82839	-1.81244	-0.82513	-0.2974
-0.82193	-0.17872	-0.82505	-1.75133	-0.82181	-0.29462
-0.8186	-0.1772	-0.82173	-1.68503	-0.81848	-0.29183
-0.81528	-0.17569	-0.81841	-1.62828	-0.81511	-0.28909
-0.81196	-0.17419	-0.81506	-1.5735	-0.8118	-0.28637
-0.8086	-0.17269	-0.81175	-1.51582	-0.80849	-0.28367
-0.80524	-0.17124	-0.80842	-1.46483	-0.80514	-0.28101
-0.80193	-0.1698	-0.80508	-1.41698	-0.80182	-0.27835
-0.79861	-0.16834	-0.80175	-1.36874	-0.79849	-0.27573
-0.79527	-0.16687	-0.79842	-1.32127	-0.79514	-0.27314
-0.79194	-0.16543	-0.7951	-1.27953	-0.79182	-0.27057
-0.78859	-0.16402	-0.79176	-1.23889	-0.78848	-0.2681
-0.78527	-0.16258	-0.78843	-1.1999	-0.78514	-0.26559
-0.78194	-0.16118	-0.78509	-1.15953	-0.78184	-0.26311
-0.77861	-0.15974	-0.78179	-1.12618	-0.77848	-0.26068
-0.77528	-0.1583	-0.77846	-1.09243	-0.77516	-0.25828
-0.77198	-0.15691	-0.77513	-1.05999	-0.77183	-0.25592
-0.76863	-0.15552	-0.77179	-1.02924	-0.76852	-0.25356
-0.7653	-0.15415	-0.76846	-0.99716	-0.76516	-0.25127
-0.76197	-0.15281	-0.76515	-0.96898	-0.76186	-0.249
-0.75864	-0.15144	-0.76181	-0.94259	-0.75852	-0.24679
-0.75531	-0.1501	-0.75848	-0.91753	-0.7552	-0.24462
-0.75198	-0.14878	-0.75515	-0.89359	-0.75186	-0.24247
-0.74866	-0.14744	-0.75184	-0.87076	-0.74853	-0.24033
-0.74533	-0.14611	-0.74851	-0.84904	-0.7452	-0.23824
-0.74199	-0.14482	-0.74517	-0.82742	-0.74186	-0.2362
-0.73866	-0.14354	-0.74184	-0.80641	-0.73854	-0.2342
-0.73533	-0.14226	-0.73849	-0.78786	-0.73519	-0.23221
-0.73199	-0.14102	-0.73518	-0.77023	-0.73187	-0.23025
-0.72867	-0.13978	-0.73186	-0.75335	-0.72853	-0.22835
-0.72534	-0.13856	-0.72852	-0.73727	-0.7252	-0.2265
-0.722	-0.13734	-0.7252	-0.722	-0.72187	-0.22469
-0.71866	-0.13613	-0.72185	-0.70742	-0.71852	-0.22296
-0.71534	-0.13496	-0.7185	-0.69357	-0.7152	-0.22127
-0.71199	-0.13378	-0.71517	-0.68045	-0.71188	-0.2197
-0.70867	-0.13261	-0.71185	-0.66787	-0.70854	-0.2182
-0.70534	-0.13149	-0.7085	-0.65577	-0.70522	-0.21676
-0.70202	-0.13037	-0.70517	-0.64301	-0.70188	-0.21541
-0.69867	-0.12924	-0.70186	-0.63221	-0.69853	-0.21417
-0.69536	-0.12815	-0.69854	-0.62181	-0.69524	-0.21307
-0.69201	-0.12702	-0.6952	-0.61189	-0.69189	-0.21205
-0.68868	-0.12592	-0.69185	-0.60236	-0.68855	-0.21119
-0.68537	-0.12484	-0.68851	-0.59322	-0.68526	-0.21046
-0.68204	-0.12377	-0.68522	-0.58447	-0.68192	-0.2099
-0.6787	-0.1227	-0.68188	-0.57598	-0.67857	-0.20948
-0.67536	-0.12164	-0.67853	-0.56783	-0.67524	-0.20923
-0.67203	-0.12058	-0.67519	-0.55999	-0.67191	-0.20908
-0.6687	-0.11954	-0.67187	-0.55247	-0.66858	-0.20907
-0.66538	-0.11848	-0.66858	-0.54522	-0.66524	-0.20918
-0.66205	-0.11772	-0.66522	-0.53818	-0.66192	-0.20942
-0.65874	-0.11674	-0.6619	-0.53139	-0.6586	-0.20981
-0.6554	-0.1157	-0.65856	-0.52482	-0.65526	-0.21024
-0.65207	-0.11469	-0.65522	-0.51843	-0.65191	-0.21063
-0.64875	-0.11365	-0.65189	-0.51231	-0.64859	-0.21092
-0.64541	-0.11261	-0.64856	-0.5063	-0.64524	-0.21108
-0.64209	-0.11158	-0.64522	-0.50049	-0.64193	-0.21112
-0.63877	-0.11055	-0.64192	-0.49485	-0.63862	-0.21102
-0.63542	-0.10951	-0.63858	-0.48929	-0.63526	-0.21085
-0.63208	-0.10848	-0.63524	-0.48381	-0.63193	-0.2106
-0.62876	-0.10744	-0.63191	-0.47852	-0.62861	-0.21026
-0.62543	-0.10638	-0.62858	-0.47333	-0.62526	-0.20984
-0.6221	-0.10536	-0.62527	-0.46826	-0.62194	-0.20929
-0.61877	-0.1043	-0.62192	-0.4633	-0.61862	-0.20866
-0.61545	-0.10324	-0.6186	-0.45773	-0.61528	-0.20797
-0.6121	-0.10215	-0.61527	-0.45302	-0.61197	-0.20725
-0.6088	-0.10111	-0.61193	-0.44839	-0.60864	-0.20646
-0.60545	-0.10003	-0.60859	-0.44384	-0.60532	-0.20563
-0.60213	-0.09895	-0.60526	-0.43935	-0.60196	-0.20475
-0.5988	-0.09784	-0.60194	-0.43488	-0.59864	-0.20384
-0.59549	-0.09673	-0.59861	-0.4305	-0.59532	-0.20291
-0.59214	-0.0956	-0.5953	-0.42609	-0.59198	-0.20192
-0.58885	-0.0945	-0.59197	-0.42173	-0.58868	-0.20095
-0.58551	-0.09333	-0.58865	-0.41741	-0.58532	-0.19997
-0.58216	-0.09222	-0.58532	-0.41306	-0.58199	-0.19891
-0.57886	-0.09113	-0.58199	-0.40874	-0.57869	-0.19781
-0.57552	-0.08997	-0.57867	-0.4044	-0.57535	-0.19662
-0.57216	-0.08878	-0.57531	-0.40005	-0.57201	-0.19543
-0.56885	-0.08762	-0.57197	-0.39571	-0.56866	-0.19417
-0.5655	-0.08643	-0.56864	-0.39139	-0.56534	-0.19288
-0.56219	-0.08524	-0.56532	-0.38706	-0.56201	-0.19158
-0.55884	-0.08405	-0.56198	-0.38276	-0.55868	-0.19023
-0.55553	-0.08284	-0.55866	-0.37839	-0.55534	-0.18885
-0.55218	-0.08162	-0.55533	-0.37403	-0.55202	-0.18742
-0.54884	-0.0804	-0.55199	-0.36959	-0.54868	-0.18598
-0.54552	-0.07918	-0.54867	-0.36509	-0.54536	-0.18454
-0.54216	-0.07795	-0.54534	-0.36061	-0.54203	-0.18306
-0.53884	-0.07671	-0.54202	-0.35605	-0.53868	-0.18154
-0.53553	-0.07544	-0.53868	-0.35141	-0.53537	-0.17992
-0.53221	-0.07417	-0.53535	-0.34678	-0.53204	-0.17827
-0.52888	-0.07292	-0.53201	-0.34206	-0.5287	-0.1766
-0.52554	-0.07162	-0.52868	-0.33728	-0.52539	-0.1749
-0.52221	-0.07031	-0.52537	-0.33243	-0.52205	-0.17314
-0.51888	-0.06899	-0.52203	-0.32759	-0.51871	-0.17131
-0.51553	-0.06766	-0.51872	-0.32289	-0.5154	-0.16935
-0.51223	-0.06631	-0.51539	-0.31822	-0.51207	-0.16731
-0.50891	-0.06495	-0.51205	-0.31328	-0.50875	-0.16524
-0.50557	-0.06357	-0.50875	-0.30816	-0.50541	-0.16314
-0.50225	-0.06218	-0.5054	-0.3029	-0.50209	-0.16094
-0.49893	-0.06077	-0.50206	-0.29756	-0.49873	-0.15866
-0.49557	-0.0593	-0.49872	-0.29216	-0.49539	-0.15631
-0.49225	-0.05784	-0.49538	-0.28665	-0.49209	-0.15396
-0.48891	-0.05633	-0.49206	-0.28111	-0.48877	-0.15148
-0.48558	-0.05481	-0.48874	-0.27547	-0.48543	-0.14886
-0.48225	-0.05328	-0.4854	-0.26962	-0.48211	-0.14618
-0.47892	-0.05169	-0.4821	-0.26281	-0.47877	-0.14335
-0.47558	-0.05007	-0.47874	-0.25693	-0.47545	-0.1405
-0.47229	-0.04843	-0.47541	-0.25097	-0.47213	-0.13755
-0.46892	-0.04673	-0.4721	-0.24497	-0.46879	-0.13444
-0.46558	-0.04494	-0.46876	-0.23882	-0.46541	-0.13118
-0.46228	-0.04314	-0.4654	-0.23256	-0.46212	-0.12789
-0.45895	-0.04126	-0.4621	-0.22627	-0.4588	-0.12445
-0.45559	-0.03931	-0.45875	-0.21994	-0.45545	-0.1209
-0.45227	-0.03728	-0.4554	-0.21351	-0.45212	-0.11729
-0.44895	-0.03521	-0.4521	-0.20707	-0.4488	-0.11394
-0.4456	-0.03295	-0.44877	-0.20062	-0.44546	-0.11015
-0.44226	-0.03055	-0.44542	-0.1941	-0.44214	-0.10625
-0.43896	-0.02807	-0.44208	-0.18753	-0.43882	-0.10232
-0.43563	-0.02541	-0.43876	-0.181	-0.43552	-0.09834
-0.43228	-0.02265	-0.43543	-0.17443	-0.43217	-0.09419
-0.42897	-0.01974	-0.43209	-0.16783	-0.42884	-0.08996
-0.42565	-0.01665	-0.42877	-0.16138	-0.4255	-0.08486
-0.42234	-0.01336	-0.42545	-0.15491	-0.42218	-0.08069
-0.41896	-0.00981	-0.42213	-0.14855	-0.41885	-0.07651
-0.41564	-0.00605	-0.41881	-0.14227	-0.41553	-0.07235
-0.41231	-0.00205	-0.41546	-0.13602	-0.41218	-0.06813
-0.409	0.00218	-0.41213	-0.12991	-0.40888	-0.06388
-0.40565	0.00666	-0.40881	-0.12393	-0.40554	-0.0596
-0.40235	0.01139	-0.40547	-0.11802	-0.40222	-0.05531
-0.39899	0.01752	-0.40218	-0.11264	-0.39883	-0.05115
-0.39568	0.02308	-0.39882	-0.10696	-0.39556	-0.04703
-0.39236	0.02901	-0.39551	-0.10141	-0.3922	-0.04296
-0.38902	0.03549	-0.39218	-0.09592	-0.38889	-0.03892
-0.38569	0.04246	-0.38882	-0.09044	-0.38558	-0.03499
-0.38234	0.05019	-0.38552	-0.08514	-0.38221	-0.03098
-0.37901	0.05862	-0.38218	-0.0798	-0.3789	-0.02696
-0.37568	0.06777	-0.37882	-0.07323	-0.37555	-0.02302
-0.37236	0.07784	-0.37551	-0.06792	-0.3722	-0.01902
-0.36903	0.08869	-0.37218	-0.0627	-0.36888	-0.015
-0.3657	0.10044	-0.36884	-0.05742	-0.36556	-0.01098
-0.36236	0.11326	-0.36553	-0.05217	-0.36225	-0.00688
-0.35902	0.12733	-0.3622	-0.0468	-0.35891	-0.00271
-0.3557	0.14255	-0.35886	-0.04131	-0.35558	0.0015
-0.35237	0.15896	-0.35552	-0.03576	-0.35225	0.00586
-0.34901	0.1767	-0.35221	-0.03023	-0.34891	0.0103
-0.3457	0.19689	-0.34887	-0.02454	-0.34558	0.01481
-0.34238	0.21987	-0.34554	-0.01876	-0.34227	0.01937
-0.33903	0.24308	-0.34221	-0.01284	-0.3389	0.02416
-0.33569	0.26771	-0.33884	-0.00665	-0.33556	0.029
-0.33237	0.29388	-0.3355	-0.000418038	-0.33223	0.03392
-0.32902	0.32182	-0.33218	0.00593	-0.32892	0.0391
-0.32571	0.35129	-0.32886	0.0124	-0.32557	0.04446
-0.32239	0.3839	-0.32552	0.01908	-0.32223	0.05002
-0.31904	0.41832	-0.32221	0.02585	-0.31892	0.05586
-0.31569	0.45196	-0.31887	0.03284	-0.31558	0.06192
-0.31236	0.48627	-0.31553	0.04013	-0.31225	0.06827
-0.30903	0.52108	-0.31222	0.04757	-0.30893	0.07499
-0.30572	0.55824	-0.30886	0.05529	-0.30562	0.08223
-0.30238	0.59692	-0.30557	0.06318	-0.30226	0.08991
-0.30038	0.61801	-0.30223	0.0714	-0.3003	0.09476
		-0.30025	0.07651

## Sheet: Fig 3
Fig 3a					Fig 3b					Fig 3c					Fig.3d									Fig 3e	KCl		KNO3		KClO4
Time (s)	Ion Current I44 (10^-8 A)	Time (s)	Potential (V)		Time (s)	Ion Current I44 (10^-8 A)	Time (s)	Potential (V)		Time (s)	Ion Current I44 (10^-8 A)	Time (s)	Potential (V)		KCl		KNO3		KClO4					cycles	Onset potential (VAg/AgCl)	cycles	Onset potential (VAg/AgCl)	cycles	Onset potential (VAg/AgCl)
0	0.00286	0	-0.24179		0	0.01475	0	-0.176		0	-0.01286	0	-0.187		Potential (VAg/AgCl)	Nomalized ion current I44	Potential (VAg/AgCl)	Nomalized ion current I44	Potential (VAg/AgCl)	Nomalized ion current I44				1	-0.23757	1	-0.12104	1	-0.08767
0.27	0.00272	0.11159	-0.24124		0.189	0.01519	0.11159	-0.17545		0.19	-0.01264	0.11159	-0.18645		-0.2493	0	-0.1853	0	-0.1663	0				2	-0.23725	2	-0.11701	2	-0.09157
0.411	0.00266	0.31159	-0.24024		0.33	0.01563	0.31159	-0.17445		0.331	-0.01242	0.31159	-0.18545		-0.2486	0.00106	-0.1846	0.000426158	-0.1656	0.000444036				3	-0.2333	3	-0.12197	3	-0.09861
0.551	0.00235	0.51159	-0.23924		0.471	0.01608	0.51159	-0.17345		0.472	-0.01219	0.51159	-0.18445		-0.24789	0.00213	-0.18389	0.0008561	-0.16489	0.000892082				4	-0.23729	4	-0.11299	4	-0.09661
0.692	0.00197	0.71159	-0.23824		0.612	0.01652	0.71159	-0.17245		0.612	-0.01196	0.71159	-0.18345		-0.24719	0.0032	-0.18319	0.00129	-0.16419	0.00134				5	-0.23156	5	-0.11998	5	-0.07543
0.833	0.00166	0.91149	-0.23724		0.753	0.01697	0.91149	-0.17145		0.753	-0.01173	0.91149	-0.18245		-0.24649	0.00427	-0.18249	0.00173	-0.16349	0.0018
0.974	0.00158	1.11139	-0.23624		0.893	0.01743	1.11139	-0.17045		0.894	-0.0115	1.11139	-0.18145		-0.24579	0.00534	-0.18179	0.00217	-0.16279	0.00226
1.115	0.00149	1.31139	-0.23524		1.034	0.01788	1.31139	-0.16945		1.035	-0.01127	1.31139	-0.18045		-0.24508	0.00642	-0.18108	0.00261	-0.16208	0.00272
1.255	0.00131	1.51139	-0.23424		1.175	0.01834	1.51139	-0.16845		1.176	-0.01103	1.51139	-0.17945		-0.24438	0.0075	-0.18038	0.00306	-0.16138	0.00319
1.396	0.00122	1.73139	-0.23314		1.316	0.01879	1.73139	-0.16735		1.316	-0.01079	1.73139	-0.17835		-0.24368	0.00858	-0.17968	0.00352	-0.16068	0.00366
1.537	0.00124	1.95129	-0.23204		1.457	0.01926	1.95129	-0.16625		1.457	-0.01055	1.95129	-0.17725		-0.24298	0.00966	-0.17898	0.00397	-0.15998	0.00414
1.678	0.00109	2.15119	-0.23104		1.597	0.01972	2.15119	-0.16525		1.598	-0.0103	2.15119	-0.17625		-0.24228	0.01075	-0.17828	0.00443	-0.15928	0.00462
1.819	0.000880147	2.35119	-0.23004		1.738	0.02018	2.35119	-0.16425		1.739	-0.01006	2.35119	-0.17525		-0.24157	0.01184	-0.17757	0.0049	-0.15857	0.0051
1.959	0.000920504	2.55119	-0.22904		1.879	0.02065	2.55119	-0.16325		1.88	-0.00981	2.55119	-0.17425		-0.24087	0.01293	-0.17687	0.00536	-0.15787	0.00559
2.1	0.000896793	2.75119	-0.22804		2.02	0.02112	2.75119	-0.16225		2.02	-0.00963	2.75119	-0.17325		-0.24017	0.01402	-0.17617	0.00584	-0.15717	0.00609
2.241	0.00095101	2.95109	-0.22704		2.161	0.0216	2.95109	-0.16125		2.161	-0.00947	2.95109	-0.17225		-0.23947	0.01512	-0.17547	0.00631	-0.15647	0.00658
2.382	0.00072291	3.15099	-0.22604		2.301	0.02207	3.15099	-0.16025		2.302	-0.00931	3.15099	-0.17125		-0.23876	0.01622	-0.17476	0.00679	-0.15576	0.00708
2.523	0.000605159	3.35099	-0.22504		2.442	0.02255	3.35099	-0.15925		2.443	-0.00914	3.35099	-0.17025		-0.23806	0.01732	-0.17406	0.00727	-0.15506	0.00759
2.663	0.000529502	3.55099	-0.22404		2.583	0.02303	3.55099	-0.15825		2.584	-0.00897	3.55099	-0.16925		-0.23736	0.01842	-0.17336	0.00776	-0.15436	0.00809
2.804	0.000506888	3.75099	-0.22304		2.724	0.02351	3.75099	-0.15725		2.724	-0.0088	3.75099	-0.16825		-0.23666	0.01952	-0.17266	0.00825	-0.15366	0.00861
2.945	0.000545364	3.95089	-0.22204		2.865	0.02399	3.95089	-0.15625		2.865	-0.00862	3.95089	-0.16725		-0.23596	0.02063	-0.17196	0.00874	-0.15296	0.00912
3.086	0.000256002	4.15079	-0.22104		3.005	0.02448	4.15079	-0.15525		3.006	-0.00845	4.15079	-0.16625		-0.23525	0.02174	-0.17125	0.00924	-0.15225	0.00964
3.227	8.26098e-05	4.35079	-0.22004		3.146	0.02497	4.35079	-0.15425		3.147	-0.00827	4.35079	-0.16525		-0.23455	0.02285	-0.17055	0.00974	-0.15155	0.01017
3.367	0.000146852	4.55079	-0.21904		3.287	0.02546	4.55079	-0.15325		3.288	-0.00809	4.55079	-0.16425		-0.23385	0.02397	-0.16985	0.01025	-0.15085	0.0107
3.508	0.000269982	4.75079	-0.21804		3.428	0.02596	4.75079	-0.15225		3.428	-0.0079	4.75079	-0.16325		-0.23315	0.02508	-0.16915	0.01076	-0.15015	0.01123
3.649	0.000219606	4.95069	-0.21704		3.569	0.02645	4.95069	-0.15125		3.569	-0.00771	4.95069	-0.16225		-0.23244	0.0262	-0.16844	0.01127	-0.14944	0.01176
3.79	0.000268806	5.15059	-0.21604		3.709	0.02695	5.15059	-0.15025		3.71	-0.00752	5.15059	-0.16125		-0.23174	0.02733	-0.16774	0.01179	-0.14874	0.0123
3.931	0.000213748	5.35059	-0.21504		3.85	0.02745	5.35059	-0.14925		3.851	-0.00733	5.35059	-0.16025		-0.23104	0.02845	-0.16704	0.01231	-0.14804	0.01285
4.071	0.000197075	5.55059	-0.21404		3.991	0.02795	5.55059	-0.14825		3.992	-0.00713	5.55059	-0.15925		-0.23034	0.02958	-0.16634	0.01283	-0.14734	0.0134
4.212	0.000248964	5.75059	-0.21304		4.132	0.02846	5.75059	-0.14725		4.132	-0.00694	5.75059	-0.15825		-0.22963	0.03071	-0.16563	0.01336	-0.14663	0.01395
4.353	0.00015679	5.95049	-0.21204		4.273	0.02897	5.95049	-0.14625		4.273	-0.00674	5.95049	-0.15725		-0.22893	0.03184	-0.16493	0.01389	-0.14593	0.0145
4.494	3.98405e-05	6.15039	-0.21104		4.413	0.02948	6.15039	-0.14525		4.414	-0.00653	6.15039	-0.15625		-0.22823	0.03297	-0.16423	0.01443	-0.14523	0.01507
4.635	-4.72983e-06	6.35039	-0.21004		4.554	0.02999	6.35039	-0.14425		4.555	-0.00633	6.35039	-0.15525		-0.22753	0.03411	-0.16353	0.01497	-0.14453	0.01563
4.775	7.54707e-05	6.55039	-0.20904		4.695	0.0305	6.55039	-0.14325		4.696	-0.00612	6.55039	-0.15425		-0.22683	0.03525	-0.16283	0.01551	-0.14383	0.0162
4.916	9.06841e-05	6.75039	-0.20804		4.836	0.03102	6.75039	-0.14225		4.836	-0.00591	6.75039	-0.15325		-0.22612	0.03639	-0.16212	0.01606	-0.14312	0.01677
5.057	5.64524e-05	6.95029	-0.20704		4.977	0.03154	6.95029	-0.14125		4.977	-0.00569	6.95029	-0.15225		-0.22542	0.03753	-0.16142	0.01661	-0.14242	0.01735
5.198	6.76896e-05	7.15019	-0.20604		5.117	0.03206	7.15019	-0.14025		5.118	-0.00548	7.15019	-0.15125		-0.22472	0.03868	-0.16072	0.01717	-0.14172	0.01793
5.339	4.21705e-05	7.35019	-0.20504		5.258	0.03259	7.35019	-0.13925		5.259	-0.00526	7.35019	-0.15025		-0.22402	0.03983	-0.16002	0.01773	-0.14102	0.01851
5.479	0.00022448	7.55019	-0.20404		5.399	0.03311	7.55019	-0.13825		5.4	-0.00504	7.55019	-0.14925		-0.22331	0.04098	-0.15931	0.01829	-0.14031	0.0191
5.62	0.000452347	7.75019	-0.20304		5.54	0.03364	7.75019	-0.13725		5.54	-0.00481	7.75019	-0.14825		-0.22261	0.04213	-0.15861	0.01885	-0.13961	0.01969
5.761	0.000529006	7.97009	-0.20195		5.681	0.03417	7.97009	-0.13616		5.681	-0.00459	7.97009	-0.14716		-0.22191	0.04329	-0.15791	0.01942	-0.13891	0.02029
5.902	0.000658294	8.18999	-0.20085		5.821	0.03471	8.18999	-0.13506		5.822	-0.00436	8.18999	-0.14606		-0.22121	0.04444	-0.15721	0.02	-0.13821	0.02089
6.043	0.00071572	8.38999	-0.19985		5.962	0.03524	8.38999	-0.13406		5.963	-0.00413	8.38999	-0.14506		-0.22051	0.0456	-0.15651	0.02058	-0.13751	0.02149
6.183	0.000720189	8.58999	-0.19885		6.103	0.03578	8.58999	-0.13306		6.104	-0.00389	8.58999	-0.14406		-0.2198	0.04677	-0.1558	0.02116	-0.1368	0.0221
6.324	0.000763159	8.78999	-0.19785		6.244	0.03632	8.78999	-0.13206		6.244	-0.00365	8.78999	-0.14306		-0.2191	0.04793	-0.1551	0.02174	-0.1361	0.02271
6.465	0.00102	8.98989	-0.19685		6.385	0.03686	8.98989	-0.13106		6.385	-0.00341	8.98989	-0.14206		-0.2184	0.0491	-0.1544	0.02233	-0.1354	0.02333
6.606	0.00101	9.18979	-0.19585		6.525	0.03741	9.18979	-0.13006		6.526	-0.00317	9.18979	-0.14106		-0.2177	0.05027	-0.1537	0.02292	-0.1347	0.02395
6.747	0.000976209	9.38979	-0.19485		6.666	0.03796	9.38979	-0.12906		6.667	-0.00293	9.38979	-0.14006		-0.21699	0.05144	-0.15299	0.02352	-0.13399	0.02458
6.887	0.00111	9.58979	-0.19385		6.807	0.03851	9.58979	-0.12806		6.808	-0.00268	9.58979	-0.13906		-0.21629	0.05262	-0.15229	0.02412	-0.13329	0.0252
7.028	0.00117	9.78979	-0.19285		6.948	0.03906	9.78979	-0.12706		6.948	-0.00243	9.78979	-0.13806		-0.21559	0.0538	-0.15159	0.02472	-0.13259	0.02584
7.169	0.00113	9.98969	-0.19185		7.089	0.03961	9.98969	-0.12606		7.089	-0.00218	9.98969	-0.13706		-0.21489	0.05497	-0.15089	0.02533	-0.13189	0.02647
7.31	0.00132	10.1896	-0.19085		7.229	0.04017	10.1896	-0.12506		7.23	-0.00192	10.1896	-0.13606		-0.21419	0.05616	-0.15019	0.02594	-0.13119	0.02711
7.451	0.00147	10.3896	-0.18985		7.37	0.04073	10.3896	-0.12406		7.371	-0.00166	10.3896	-0.13506		-0.21348	0.05734	-0.14948	0.02656	-0.13048	0.02776
7.591	0.0017	10.5896	-0.18885		7.511	0.04129	10.5896	-0.12306		7.512	-0.0014	10.5896	-0.13406		-0.21278	0.05853	-0.14878	0.02718	-0.12978	0.02841
7.732	0.00174	10.7996	-0.1878		7.652	0.04186	10.7996	-0.12201		7.652	-0.00114	10.7996	-0.13301		-0.21208	0.05972	-0.14808	0.0278	-0.12908	0.02906
7.873	0.00187	11.0095	-0.18675		7.793	0.04242	11.0095	-0.12096		7.793	-0.000875551	11.0095	-0.13196		-0.21138	0.06091	-0.14738	0.02843	-0.12838	0.02972
8.014	0.00187	11.2094	-0.18575		7.933	0.04299	11.2094	-0.11996		7.934	-0.000607568	11.2094	-0.13096		-0.21067	0.0621	-0.14667	0.02906	-0.12767	0.03038
8.155	0.00204	11.4094	-0.18475		8.074	0.04356	11.4094	-0.11896		8.075	-0.000336985	11.4094	-0.12996		-0.20997	0.0633	-0.14597	0.02969	-0.12697	0.03104
8.295	0.00225	11.6094	-0.18375		8.215	0.04413	11.6094	-0.11796		8.216	-6.38023e-05	11.6094	-0.12896		-0.20927	0.0645	-0.14527	0.03033	-0.12627	0.03171
8.436	0.00237	11.8094	-0.18275		8.356	0.04471	11.8094	-0.11696		8.356	0.000212974	11.8094	-0.12796		-0.20857	0.0657	-0.14457	0.03097	-0.12557	0.03238
8.577	0.00243	12.0093	-0.18175		8.497	0.04529	12.0093	-0.11596		8.497	0.000491355	12.0093	-0.12696		-0.20787	0.0669	-0.14387	0.03162	-0.12487	0.03306
8.718	0.00272	12.2092	-0.18075		8.637	0.04587	12.2092	-0.11496		8.638	0.000772335	12.2092	-0.12596		-0.20716	0.06811	-0.14316	0.03227	-0.12416	0.03374
8.859	0.00306	12.4092	-0.17975		8.778	0.04645	12.4092	-0.11396		8.779	0.00106	12.4092	-0.12496		-0.20646	0.06932	-0.14246	0.03292	-0.12346	0.03442
8.999	0.00347	12.6092	-0.17875		8.919	0.04704	12.6092	-0.11296		8.92	0.00134	12.6092	-0.12396		-0.20576	0.07053	-0.14176	0.03358	-0.12276	0.03511
9.14	0.00368	12.8092	-0.17775		9.06	0.04763	12.8092	-0.11196		9.06	0.00163	12.8092	-0.12296		-0.20506	0.07174	-0.14106	0.03424	-0.12206	0.03581
9.281	0.00399	13.0091	-0.17675		9.201	0.04822	13.0091	-0.11096		9.201	0.00192	13.0091	-0.12196		-0.20435	0.07296	-0.14035	0.0349	-0.12135	0.0365
9.422	0.00429	13.209	-0.17575		9.341	0.04881	13.209	-0.10996		9.342	0.00222	13.209	-0.12096		-0.20365	0.07418	-0.13965	0.03557	-0.12065	0.0372
9.563	0.00442	13.409	-0.17475		9.482	0.0494	13.409	-0.10896		9.483	0.00251	13.409	-0.11996		-0.20295	0.0754	-0.13895	0.03624	-0.11995	0.03791
9.703	0.00438	13.609	-0.17375		9.623	0.05	13.609	-0.10796		9.624	0.00281	13.609	-0.11896		-0.20225	0.07662	-0.13825	0.03692	-0.11925	0.03862
9.844	0.00413	13.809	-0.17275		9.764	0.0506	13.809	-0.10696		9.764	0.00312	13.809	-0.11796		-0.20154	0.07785	-0.13754	0.0376	-0.11854	0.03933
9.985	0.00402	14.009	-0.17175		9.905	0.0512	14.009	-0.10596		9.905	0.00342	14.009	-0.11696		-0.20084	0.07907	-0.13684	0.03828	-0.11784	0.04005
10.126	0.00431	14.2088	-0.17075		10.045	0.0518	14.2088	-0.10496		10.046	0.00373	14.2088	-0.11596		-0.20014	0.0803	-0.13614	0.03897	-0.11714	0.04077
10.267	0.00463	14.4088	-0.16975		10.186	0.05241	14.4088	-0.10396		10.187	0.00404	14.4088	-0.11496		-0.19944	0.08154	-0.13544	0.03966	-0.11644	0.04149
10.407	0.00515	14.6088	-0.16875		10.327	0.05302	14.6088	-0.10296		10.328	0.00435	14.6088	-0.11396		-0.19874	0.08277	-0.13474	0.04036	-0.11574	0.04222
10.548	0.00552	14.8088	-0.16775		10.468	0.05363	14.8088	-0.10196		10.468	0.00466	14.8088	-0.11296		-0.19803	0.08401	-0.13403	0.04105	-0.11503	0.04295
10.689	0.00586	15.0088	-0.16675		10.609	0.05425	15.0088	-0.10096		10.609	0.00498	15.0088	-0.11196		-0.19733	0.08525	-0.13333	0.04176	-0.11433	0.04369
10.83	0.00609	15.2087	-0.16575		10.749	0.05486	15.2087	-0.09996		10.75	0.0053	15.2087	-0.11096		-0.19663	0.08649	-0.13263	0.04246	-0.11363	0.04443
10.971	0.00643	15.4086	-0.16475		10.89	0.05548	15.4086	-0.09896		10.891	0.00562	15.4086	-0.10996		-0.19593	0.08774	-0.13193	0.04317	-0.11293	0.04517
11.111	0.00689	15.6086	-0.16375		11.031	0.0561	15.6086	-0.09796		11.032	0.00595	15.6086	-0.10896		-0.19522	0.08898	-0.13122	0.04389	-0.11222	0.04592
11.252	0.00696	15.8086	-0.16275		11.172	0.05672	15.8086	-0.09696		11.172	0.00628	15.8086	-0.10796		-0.19452	0.09023	-0.13052	0.0446	-0.11152	0.04668
11.393	0.00716	16.0086	-0.16175		11.313	0.05735	16.0086	-0.09596		11.313	0.00661	16.0086	-0.10696		-0.19382	0.09149	-0.12982	0.04533	-0.11082	0.04743
11.534	0.00734	16.2085	-0.16075		11.453	0.05798	16.2085	-0.09496		11.454	0.00694	16.2085	-0.10596		-0.19312	0.09274	-0.12912	0.04605	-0.11012	0.04819
11.675	0.00756	16.4084	-0.15975		11.594	0.05861	16.4084	-0.09396		11.595	0.00728	16.4084	-0.10496		-0.19242	0.094	-0.12842	0.04678	-0.10942	0.04896
11.815	0.00759	16.6084	-0.15875		11.735	0.05924	16.6084	-0.09296		11.736	0.00762	16.6084	-0.10396		-0.19171	0.09526	-0.12771	0.04751	-0.10871	0.04973
11.956	0.00782	16.8084	-0.15775		11.876	0.05988	16.8084	-0.09196		11.876	0.00796	16.8084	-0.10296		-0.19101	0.09652	-0.12701	0.04825	-0.10801	0.0505
12.097	0.00827	17.0084	-0.15675		12.017	0.06051	17.0084	-0.09096		12.017	0.0083	17.0084	-0.10196		-0.19031	0.09778	-0.12631	0.04899	-0.10731	0.05128
12.238	0.00866	17.2083	-0.15575		12.157	0.06115	17.2083	-0.08996		12.158	0.00865	17.2083	-0.10096		-0.18961	0.09905	-0.12561	0.04973	-0.10661	0.05206
12.379	0.00922	17.4082	-0.15475		12.298	0.06179	17.4082	-0.08896		12.299	0.00899	17.4082	-0.09996		-0.1889	0.10032	-0.1249	0.05048	-0.1059	0.05284
12.519	0.00942	17.6082	-0.15375		12.439	0.06244	17.6082	-0.08796		12.44	0.00935	17.6082	-0.09896		-0.1882	0.10159	-0.1242	0.05123	-0.1052	0.05363
12.66	0.00958	17.8082	-0.15275		12.58	0.06309	17.8082	-0.08696		12.58	0.0097	17.8082	-0.09796		-0.1875	0.10286	-0.1235	0.05199	-0.1045	0.05442
12.801	0.00984	18.0082	-0.15175		12.721	0.06374	18.0082	-0.08596		12.721	0.01006	18.0082	-0.09696		-0.1868	0.10414	-0.1228	0.05275	-0.1038	0.05522
12.942	0.01016	18.2081	-0.15075		12.861	0.06439	18.2081	-0.08496		12.862	0.01042	18.2081	-0.09596		-0.1861	0.10542	-0.1221	0.05351	-0.1031	0.05602
13.083	0.01076	18.408	-0.14976		13.002	0.06504	18.408	-0.08397		13.003	0.01078	18.408	-0.09497		-0.18539	0.1067	-0.12139	0.05428	-0.10239	0.05683
13.223	0.01118	18.608	-0.14876		13.143	0.0657	18.608	-0.08297		13.144	0.01114	18.608	-0.09397		-0.18469	0.10798	-0.12069	0.05505	-0.10169	0.05764
13.364	0.01156	18.808	-0.14776		13.284	0.06636	18.808	-0.08197		13.284	0.01151	18.808	-0.09297		-0.18399	0.10927	-0.11999	0.05582	-0.10099	0.05845
13.505	0.01196	19.008	-0.14676		13.425	0.06702	19.008	-0.08097		13.425	0.01188	19.008	-0.09197		-0.18329	0.11055	-0.11929	0.0566	-0.10029	0.05927
13.646	0.01237	19.2079	-0.14576		13.565	0.06768	19.2079	-0.07997		13.566	0.01225	19.2079	-0.09097		-0.18258	0.11184	-0.11858	0.05738	-0.09958	0.06009
13.787	0.01264	19.4078	-0.14476		13.706	0.06835	19.4078	-0.07897		13.707	0.01263	19.4078	-0.08997		-0.18188	0.11314	-0.11788	0.05817	-0.09888	0.06091
13.927	0.01276	19.6078	-0.14376		13.847	0.06902	19.6078	-0.07797		13.848	0.013	19.6078	-0.08897		-0.18118	0.11443	-0.11718	0.05896	-0.09818	0.06174
14.068	0.0131	19.8078	-0.14276		13.988	0.06969	19.8078	-0.07697		13.988	0.01338	19.8078	-0.08797		-0.18048	0.11573	-0.11648	0.05975	-0.09748	0.06257
14.209	0.01359	20.0078	-0.14176		14.129	0.07036	20.0078	-0.07597		14.129	0.01377	20.0078	-0.08697		-0.17978	0.11703	-0.11578	0.06055	-0.09678	0.06341
14.35	0.01421	20.2077	-0.14076		14.269	0.07103	20.2077	-0.07497		14.27	0.01415	20.2077	-0.08597		-0.17907	0.11833	-0.11507	0.06135	-0.09607	0.06425
14.491	0.01481	20.4076	-0.13976		14.41	0.07171	20.4076	-0.07397		14.411	0.01454	20.4076	-0.08497		-0.17837	0.11964	-0.11437	0.06215	-0.09537	0.0651
14.631	0.01524	20.6076	-0.13876		14.551	0.07239	20.6076	-0.07297		14.552	0.01493	20.6076	-0.08397		-0.17767	0.12095	-0.11367	0.06296	-0.09467	0.06595
14.772	0.01579	20.8076	-0.13776		14.692	0.07308	20.8076	-0.07197		14.692	0.01532	20.8076	-0.08297		-0.17697	0.12225	-0.11297	0.06377	-0.09397	0.0668
14.913	0.01614	21.0076	-0.13676		14.833	0.07376	21.0076	-0.07097		14.833	0.01572	21.0076	-0.08197		-0.17626	0.12357	-0.11226	0.06459	-0.09326	0.06766
15.054	0.01631	21.2075	-0.13576		14.973	0.07445	21.2075	-0.06997		14.974	0.01611	21.2075	-0.08097		-0.17556	0.12488	-0.11156	0.06541	-0.09256	0.06852
15.195	0.01656	21.4074	-0.13476		15.114	0.07514	21.4074	-0.06897		15.115	0.01652	21.4074	-0.07997		-0.17486	0.1262	-0.11086	0.06623	-0.09186	0.06938
15.335	0.01691	21.6074	-0.13376		15.255	0.07583	21.6074	-0.06797		15.256	0.01692	21.6074	-0.07897		-0.17416	0.12752	-0.11016	0.06706	-0.09116	0.07025
15.476	0.01736	21.8074	-0.13276		15.396	0.07652	21.8074	-0.06697		15.396	0.01732	21.8074	-0.07797		-0.17346	0.12884	-0.10946	0.06789	-0.09046	0.07112
15.617	0.01782	22.0074	-0.13176		15.537	0.07722	22.0074	-0.06597		15.537	0.01773	22.0074	-0.07697		-0.17275	0.13016	-0.10875	0.06873	-0.08975	0.072
15.758	0.01808	22.2073	-0.13076		15.677	0.07792	22.2073	-0.06497		15.678	0.01814	22.2073	-0.07597		-0.17205	0.13149	-0.10805	0.06956	-0.08905	0.07288
15.899	0.01857	22.4072	-0.12976		15.818	0.07862	22.4072	-0.06397		15.819	0.01856	22.4072	-0.07497		-0.17135	0.13282	-0.10735	0.07041	-0.08835	0.07377
16.039	0.01898	22.6072	-0.12876		15.959	0.07933	22.6072	-0.06297		15.96	0.01897	22.6072	-0.07397		-0.17065	0.13415	-0.10665	0.07125	-0.08765	0.07466
16.18	0.01939	22.8072	-0.12776		16.1	0.08003	22.8072	-0.06197		16.1	0.01939	22.8072	-0.07297		-0.16994	0.13548	-0.10594	0.0721	-0.08694	0.07555
16.321	0.01989	23.0072	-0.12676		16.241	0.08074	23.0072	-0.06097		16.241	0.01981	23.0072	-0.07197		-0.16924	0.13682	-0.10524	0.07296	-0.08624	0.07645
16.462	0.02041	23.2071	-0.12576		16.381	0.08145	23.2071	-0.05997		16.382	0.02024	23.2071	-0.07097		-0.16854	0.13816	-0.10454	0.07381	-0.08554	0.07735
16.603	0.02077	23.407	-0.12476		16.522	0.08217	23.407	-0.05897		16.523	0.02066	23.407	-0.06997		-0.16784	0.1395	-0.10384	0.07468	-0.08484	0.07825
16.743	0.02108	23.607	-0.12376		16.663	0.08288	23.607	-0.05797		16.664	0.02109	23.607	-0.06897		-0.16713	0.14084	-0.10313	0.07554	-0.08413	0.07916
16.884	0.02147	23.807	-0.12276		16.804	0.0836	23.807	-0.05697		16.804	0.02153	23.807	-0.06797		-0.16643	0.14219	-0.10243	0.07641	-0.08343	0.08007
17.025	0.02195	24.007	-0.12176		16.945	0.08432	24.007	-0.05597		16.945	0.02196	24.007	-0.06697		-0.16573	0.14354	-0.10173	0.07728	-0.08273	0.08099
17.166	0.0223	24.2069	-0.12076		17.085	0.08505	24.2069	-0.05497		17.086	0.0224	24.2069	-0.06597		-0.16503	0.14489	-0.10103	0.07816	-0.08203	0.08191
17.307	0.02286	24.4068	-0.11976		17.226	0.08577	24.4068	-0.05397		17.227	0.02284	24.4068	-0.06497		-0.16433	0.14624	-0.10033	0.07904	-0.08133	0.08284
17.447	0.0233	24.6068	-0.11876		17.367	0.0865	24.6068	-0.05297		17.368	0.02328	24.6068	-0.06397		-0.16362	0.1476	-0.09962	0.07992	-0.08062	0.08377
17.588	0.02386	24.8068	-0.11776		17.508	0.08723	24.8068	-0.05197		17.508	0.02372	24.8068	-0.06297		-0.16292	0.14896	-0.09892	0.08081	-0.07992	0.0847
17.729	0.02456	25.0068	-0.11676		17.649	0.08796	25.0068	-0.05097		17.649	0.02417	25.0068	-0.06197		-0.16222	0.15032	-0.09822	0.0817	-0.07922	0.08564
17.87	0.02519	25.2067	-0.11576		17.789	0.0887	25.2067	-0.04997		17.79	0.02462	25.2067	-0.06097		-0.16152	0.15168	-0.09752	0.0826	-0.07852	0.08658
18.011	0.02565	25.4066	-0.11476		17.93	0.08944	25.4066	-0.04897		17.931	0.02507	25.4066	-0.05997		-0.16081	0.15304	-0.09681	0.0835	-0.07781	0.08752
18.151	0.0261	25.6066	-0.11376		18.071	0.09018	25.6066	-0.04797		18.072	0.02553	25.6066	-0.05897		-0.16011	0.15441	-0.09611	0.0844	-0.07711	0.08847
18.292	0.0266	25.8066	-0.11276		18.212	0.09092	25.8066	-0.04697		18.212	0.02599	25.8066	-0.05797		-0.15941	0.15578	-0.09541	0.08531	-0.07641	0.08943
18.433	0.02705	26.0066	-0.11176		18.353	0.09166	26.0066	-0.04597		18.353	0.02645	26.0066	-0.05697		-0.15871	0.15715	-0.09471	0.08622	-0.07571	0.09038
18.574	0.02751	26.2165	-0.11071		18.493	0.09241	26.2165	-0.04492		18.494	0.02691	26.2165	-0.05592		-0.15801	0.15853	-0.09401	0.08713	-0.07501	0.09135
18.715	0.02787	26.4264	-0.10966		18.634	0.09316	26.4264	-0.04387		18.635	0.02738	26.4264	-0.05487		-0.1573	0.15991	-0.0933	0.08805	-0.0743	0.09231
18.855	0.02835	26.6264	-0.10866		18.775	0.09391	26.6264	-0.04287		18.776	0.02784	26.6264	-0.05387		-0.1566	0.16128	-0.0926	0.08897	-0.0736	0.09328
18.996	0.02877	26.8264	-0.10766		18.916	0.09467	26.8264	-0.04187		18.916	0.02832	26.8264	-0.05287		-0.1559	0.16267	-0.0919	0.0899	-0.0729	0.09425
19.137	0.02914	27.0264	-0.10666		19.057	0.09543	27.0264	-0.04087		19.057	0.02879	27.0264	-0.05187		-0.1552	0.16405	-0.0912	0.09083	-0.0722	0.09523
19.278	0.02967	27.2264	-0.10566		19.197	0.09619	27.2264	-0.03987		19.198	0.02926	27.2264	-0.05087		-0.15449	0.16544	-0.09049	0.09176	-0.07149	0.09621
19.419	0.03039	27.4262	-0.10466		19.338	0.09695	27.4262	-0.03887		19.339	0.02974	27.4262	-0.04987		-0.15379	0.16683	-0.08979	0.0927	-0.07079	0.0972
19.559	0.03103	27.6262	-0.10366		19.479	0.09771	27.6262	-0.03787		19.48	0.03022	27.6262	-0.04887		-0.15309	0.16822	-0.08909	0.09364	-0.07009	0.09819
19.7	0.03165	27.8262	-0.10266		19.62	0.09848	27.8262	-0.03687		19.62	0.03071	27.8262	-0.04787		-0.15239	0.16961	-0.08839	0.09458	-0.06939	0.09918
19.841	0.03223	28.0262	-0.10166		19.761	0.09925	28.0262	-0.03587		19.761	0.03119	28.0262	-0.04687		-0.15169	0.17101	-0.08769	0.09553	-0.06869	0.10018
19.982	0.03256	28.2262	-0.10066		19.901	0.10002	28.2262	-0.03487		19.902	0.03168	28.2262	-0.04587		-0.15098	0.17241	-0.08698	0.09648	-0.06798	0.10118
20.123	0.03276	28.4261	-0.09966		20.042	0.10079	28.4261	-0.03387		20.043	0.03217	28.4261	-0.04487		-0.15028	0.17381	-0.08628	0.09744	-0.06728	0.10218
20.263	0.03305	28.626	-0.09867		20.183	0.10157	28.626	-0.03288		20.184	0.03267	28.626	-0.04388		-0.14958	0.17521	-0.08558	0.0984	-0.06658	0.10319
20.404	0.03355	28.826	-0.09767		20.324	0.10235	28.826	-0.03188		20.324	0.03317	28.826	-0.04288		-0.14888	0.17662	-0.08488	0.09936	-0.06588	0.10421
20.545	0.03432	29.026	-0.09667		20.465	0.10313	29.026	-0.03088		20.465	0.03367	29.026	-0.04188		-0.14817	0.17803	-0.08417	0.10033	-0.06517	0.10522
20.686	0.03478	29.226	-0.09567		20.605	0.10437	29.226	-0.02988		20.606	0.03422	29.226	-0.04088		-0.14747	0.17944	-0.08347	0.1013	-0.06447	0.10625
20.827	0.03541	29.4259	-0.09467		20.746	0.10528	29.4259	-0.02888		20.747	0.03548	29.4259	-0.03988		-0.14677	0.18085	-0.08277	0.10228	-0.06377	0.10727
20.967	0.03591	29.6258	-0.09367		20.887	0.10613	29.6258	-0.02788		20.888	0.03597	29.6258	-0.03888		-0.14607	0.18274	-0.08207	0.10383	-0.06307	0.10839
21.108	0.03643	29.8258	-0.09267		21.028	0.10673	29.8258	-0.02688		21.028	0.03647	29.8258	-0.03788		-0.14537	0.18463	-0.08137	0.10497	-0.06237	0.11066
21.249	0.03692	30.0258	-0.09167		21.169	0.10736	30.0258	-0.02588		21.169	0.03654	30.0258	-0.03688		-0.14466	0.18594	-0.08066	0.10604	-0.06166	0.11166
21.39	0.03728	30.2258	-0.09067		21.309	0.10821	30.2258	-0.02488		21.31	0.03654	30.2258	-0.03588		-0.14396	0.18748	-0.07996	0.10679	-0.06096	0.11269
21.531	0.0377	30.4257	-0.08967		21.45	0.10884	30.4257	-0.02388		21.451	0.03676	30.4257	-0.03488		-0.14326	0.18955	-0.07926	0.10757	-0.06026	0.11301
21.671	0.03822	30.6256	-0.08867		21.591	0.10927	30.6256	-0.02288		21.592	0.037	30.6256	-0.03388		-0.14256	0.19146	-0.07856	0.10864	-0.05956	0.11322
21.812	0.03874	30.8256	-0.08767		21.732	0.11002	30.8256	-0.02188		21.732	0.03764	30.8256	-0.03288		-0.14185	0.19356	-0.07785	0.10942	-0.05885	0.11379
21.953	0.03935	31.0256	-0.08667		21.873	0.11095	31.0256	-0.02088		21.873	0.03833	31.0256	-0.03188		-0.14115	0.19552	-0.07715	0.10996	-0.05815	0.11439
22.094	0.04023	31.2256	-0.08567		22.013	0.11192	31.2256	-0.01988		22.014	0.03912	31.2256	-0.03088		-0.14045	0.1978	-0.07645	0.11091	-0.05745	0.11564
22.235	0.04091	31.4255	-0.08467		22.154	0.11291	31.4255	-0.01888		22.155	0.03978	31.4255	-0.02988		-0.13975	0.19975	-0.07575	0.11207	-0.05675	0.11698
22.375	0.04161	31.6254	-0.08367		22.295	0.1142	31.6254	-0.01788		22.296	0.04046	31.6254	-0.02888		-0.13904	0.20137	-0.07504	0.1133	-0.05604	0.11847
22.516	0.04227	31.8254	-0.08267		22.436	0.11519	31.8254	-0.01688		22.436	0.04091	31.8254	-0.02788		-0.13834	0.20338	-0.07434	0.11455	-0.05534	0.11976
22.657	0.04277	32.0254	-0.08167		22.577	0.11623	32.0254	-0.01588		22.577	0.04114	32.0254	-0.02688		-0.13764	0.20514	-0.07364	0.11618	-0.05464	0.12108
22.798	0.04305	32.2254	-0.08067		22.717	0.11706	32.2254	-0.01488		22.718	0.04152	32.2254	-0.02588		-0.13694	0.20721	-0.07294	0.11742	-0.05394	0.12202
22.939	0.04315	32.4253	-0.07967		22.858	0.11784	32.4253	-0.01388		22.859	0.04217	32.4253	-0.02488		-0.13624	0.20906	-0.07224	0.11874	-0.05324	0.12259
23.079	0.04373	32.6252	-0.07867		22.999	0.11864	32.6252	-0.01288		23	0.04267	32.6252	-0.02388		-0.13553	0.21115	-0.07153	0.11979	-0.05253	0.12343
23.22	0.04402	32.8252	-0.07767		23.14	0.11944	32.8252	-0.01188		23.14	0.04318	32.8252	-0.02288		-0.13483	0.21287	-0.07083	0.12078	-0.05183	0.1247
23.361	0.04491	33.0252	-0.07667		23.281	0.12034	33.0252	-0.01088		23.281	0.04373	33.0252	-0.02188		-0.13413	0.21475	-0.07013	0.12178	-0.05113	0.12572
23.502	0.04583	33.2252	-0.07567		23.421	0.12146	33.2252	-0.00988		23.422	0.04461	33.2252	-0.02088		-0.13343	0.21681	-0.06943	0.1228	-0.05043	0.12675
23.643	0.04659	33.4251	-0.07467		23.562	0.12273	33.4251	-0.00888		23.563	0.04535	33.4251	-0.01988		-0.13272	0.21908	-0.06872	0.12393	-0.04972	0.12786
23.783	0.04731	33.625	-0.07367		23.703	0.124	33.625	-0.00788		23.704	0.04577	33.625	-0.01888		-0.13202	0.22134	-0.06802	0.12536	-0.04902	0.1295
23.924	0.04795	33.825	-0.07267		23.844	0.1249	33.825	-0.00688		23.844	0.04643	33.825	-0.01788		-0.13132	0.22328	-0.06732	0.12697	-0.04832	0.13092
24.065	0.04853	34.025	-0.07167		23.985	0.12582	34.025	-0.00588		23.985	0.04729	34.025	-0.01688		-0.13062	0.22543	-0.06662	0.12858	-0.04762	0.13181
24.206	0.04912	34.225	-0.07067		24.125	0.12639	34.225	-0.00488		24.126	0.04796	34.225	-0.01588		-0.12992	0.22745	-0.06592	0.12972	-0.04692	0.13309
24.347	0.04968	34.4249	-0.06967		24.266	0.1272	34.4249	-0.00388		24.267	0.0486	34.4249	-0.01488		-0.12921	0.22909	-0.06521	0.13089	-0.04621	0.1347
24.487	0.05012	34.6248	-0.06867		24.407	0.12789	34.6248	-0.00288		24.408	0.04914	34.6248	-0.01388		-0.12851	0.23043	-0.06451	0.13161	-0.04551	0.136
24.628	0.0508	34.8248	-0.06767		24.548	0.12913	34.8248	-0.00188		24.548	0.04929	34.8248	-0.01288		-0.12781	0.23206	-0.06381	0.13264	-0.04481	0.13725
24.769	0.05147	35.0248	-0.06667		24.689	0.13014	35.0248	-0.000881386		24.689	0.04994	35.0248	-0.01188		-0.12711	0.23376	-0.06311	0.13352	-0.04411	0.13833
24.91	0.05216	35.2248	-0.06567		24.829	0.13119	35.2248	0.000118414		24.83	0.05079	35.2248	-0.01088		-0.1264	0.23554	-0.0624	0.1351	-0.0434	0.13878
25.051	0.05301	35.4247	-0.06467		24.97	0.1322	35.4247	0.00112		24.971	0.05167	35.4247	-0.00988		-0.1257	0.23766	-0.0617	0.1364	-0.0427	0.14005
25.191	0.05385	35.6246	-0.06367		25.111	0.13334	35.6246	0.00212		25.112	0.05239	35.6246	-0.00888		-0.125	0.24005	-0.061	0.13772	-0.042	0.14163
25.332	0.05465	35.8246	-0.06267		25.252	0.13453	35.8246	0.00312		25.252	0.05299	35.8246	-0.00788		-0.1243	0.24217	-0.0603	0.13902	-0.0413	0.14328
25.473	0.05535	36.0246	-0.06167		25.393	0.13511	36.0246	0.00412		25.393	0.0536	36.0246	-0.00688		-0.1236	0.2444	-0.0596	0.14047	-0.0406	0.14466
25.614	0.05597	36.2246	-0.06067		25.533	0.13593	36.2246	0.00512		25.534	0.0541	36.2246	-0.00588		-0.12289	0.24647	-0.05889	0.14198	-0.03989	0.14584
25.755	0.05645	36.4245	-0.05967		25.674	0.13656	36.4245	0.00612		25.675	0.05457	36.4245	-0.00488		-0.12219	0.24865	-0.05819	0.14273	-0.03919	0.14704
25.895	0.05703	36.6244	-0.05867		25.815	0.13751	36.6244	0.00712		25.816	0.0551	36.6244	-0.00388		-0.12149	0.25061	-0.05749	0.14379	-0.03849	0.14806
26.036	0.05755	36.8244	-0.05767		25.956	0.13836	36.8244	0.00812		25.956	0.05556	36.8244	-0.00288		-0.12079	0.25262	-0.05679	0.14458	-0.03779	0.14903
26.177	0.05828	37.0244	-0.05667		26.097	0.1394	37.0244	0.00912		26.097	0.05621	37.0244	-0.00188		-0.12008	0.25431	-0.05608	0.14581	-0.03708	0.1501
26.318	0.05899	37.2244	-0.05567		26.237	0.14038	37.2244	0.01012		26.238	0.05711	37.2244	-0.000883547		-0.11938	0.2562	-0.05538	0.14689	-0.03638	0.15104
26.459	0.05979	37.4243	-0.05467		26.378	0.14115	37.4243	0.01112		26.379	0.05795	37.4243	0.000115915		-0.11868	0.25806	-0.05468	0.14823	-0.03568	0.15231
26.599	0.06049	37.6242	-0.05367		26.519	0.14191	37.6242	0.01212		26.52	0.05876	37.6242	0.00112		-0.11798	0.26031	-0.05398	0.14948	-0.03498	0.15397
26.74	0.06119	37.8242	-0.05267		26.66	0.14282	37.8242	0.01312		26.66	0.0595	37.8242	0.00212		-0.11728	0.26231	-0.05328	0.15047	-0.03428	0.15555
26.881	0.06158	38.0242	-0.05167		26.801	0.14413	38.0242	0.01412		26.801	0.06011	38.0242	0.00312		-0.11657	0.26425	-0.05257	0.15144	-0.03357	0.15707
27.022	0.06241	38.2242	-0.05067		26.941	0.1454	38.2242	0.01512		26.942	0.06099	38.2242	0.00412		-0.11587	0.26607	-0.05187	0.15262	-0.03287	0.15848
27.163	0.06312	38.4241	-0.04968		27.082	0.14706	38.4241	0.01611		27.083	0.06179	38.4241	0.00511		-0.11517	0.26807	-0.05117	0.15429	-0.03217	0.15968
27.303	0.06368	38.624	-0.04867		27.223	0.14821	38.624	0.01712		27.224	0.0626	38.624	0.00612		-0.11447	0.27033	-0.05047	0.15592	-0.03147	0.16131
27.444	0.06423	38.824	-0.04768		27.364	0.14932	38.824	0.01811		27.364	0.06321	38.824	0.00711		-0.11376	0.27223	-0.04976	0.15805	-0.03076	0.16282
27.585	0.06482	39.024	-0.04668		27.505	0.15027	39.024	0.01911		27.505	0.06367	39.024	0.00811		-0.11306	0.27385	-0.04906	0.15952	-0.03006	0.16434
27.726	0.06567	39.224	-0.04568		27.645	0.15093	39.224	0.02011		27.646	0.06436	39.224	0.00911		-0.11236	0.27525	-0.04836	0.16095	-0.02936	0.16554
27.867	0.0664	39.424	-0.04468		27.786	0.15203	39.424	0.02111		27.787	0.06514	39.424	0.01011		-0.11166	0.27719	-0.04766	0.16217	-0.02866	0.16648
28.007	0.06718	39.6238	-0.04368		27.927	0.15319	39.6238	0.02211		27.928	0.06573	39.6238	0.01111		-0.11096	0.27891	-0.04696	0.16302	-0.02796	0.16781
28.148	0.06792	39.8238	-0.04268		28.068	0.15443	39.8238	0.02311		28.068	0.06631	39.8238	0.01211		-0.11025	0.28103	-0.04625	0.16444	-0.02725	0.16929
28.289	0.06854	40.0238	-0.04168		28.209	0.15548	40.0238	0.02411		28.209	0.0671	40.0238	0.01311		-0.10955	0.28334	-0.04555	0.16594	-0.02655	0.17045
28.43	0.06927	40.2238	-0.04068		28.349	0.15673	40.2238	0.02511		28.35	0.0678	40.2238	0.01411		-0.10885	0.28583	-0.04485	0.16753	-0.02585	0.17158
28.571	0.06991	40.4238	-0.03968		28.49	0.15782	40.4238	0.02611		28.491	0.06857	40.4238	0.01511		-0.10815	0.28774	-0.04415	0.16888	-0.02515	0.17307
28.711	0.07054	40.6237	-0.03868		28.631	0.15895	40.6237	0.02711		28.632	0.06935	40.6237	0.01611		-0.10744	0.28992	-0.04344	0.17049	-0.02444	0.17441
28.852	0.07148	40.8236	-0.03768		28.772	0.16048	40.8236	0.02811		28.772	0.06995	40.8236	0.01711		-0.10674	0.2918	-0.04274	0.17191	-0.02374	0.17588
28.993	0.07245	41.0236	-0.03668		28.913	0.16179	41.0236	0.02911		28.913	0.07092	41.0236	0.01811		-0.10604	0.29388	-0.04204	0.17336	-0.02304	0.17735
29.134	0.07313	41.2236	-0.03568		29.053	0.16287	41.2236	0.03011		29.054	0.07166	41.2236	0.01911		-0.10534	0.29608	-0.04134	0.17533	-0.02234	0.17852
29.275	0.07365	41.4236	-0.03468		29.194	0.16363	41.4236	0.03111		29.195	0.07249	41.4236	0.02011		-0.10463	0.29846	-0.04063	0.17701	-0.02163	0.1803
29.415	0.07432	41.6235	-0.03368		29.335	0.16437	41.6235	0.03211		29.336	0.07326	41.6235	0.02111		-0.10393	0.30096	-0.03993	0.1784	-0.02093	0.18172
29.556	0.07516	41.8234	-0.03268		29.476	0.16517	41.8234	0.03311		29.476	0.07386	41.8234	0.02211		-0.10323	0.30321	-0.03923	0.1794	-0.02023	0.18326
29.697	0.07598	42.0234	-0.03168		29.617	0.16631	42.0234	0.03411		29.617	0.07478	42.0234	0.02311		-0.10253	0.30513	-0.03853	0.18037	-0.01953	0.18472
29.838	0.07671	42.2234	-0.03068		29.757	0.16767	42.2234	0.03511		29.758	0.07555	42.2234	0.02411		-0.10183	0.3071	-0.03783	0.18141	-0.01883	0.18589
29.979	0.07724	42.4234	-0.02968		29.898	0.1691	42.4234	0.03611		29.899	0.07637	42.4234	0.02511		-0.10112	0.30918	-0.03712	0.18288	-0.01812	0.18758
30.119	0.07787	42.6233	-0.02868		30.039	0.17099	42.6233	0.03711		30.04	0.07727	42.6233	0.02611		-0.10042	0.3112	-0.03642	0.18463	-0.01742	0.18904
30.26	0.07844	42.8232	-0.02768		30.18	0.17216	42.8232	0.03811		30.18	0.0779	42.8232	0.02711		-0.09972	0.3135	-0.03572	0.18649	-0.01672	0.19057
30.401	0.07912	43.0232	-0.02668		30.321	0.1731	43.0232	0.03911		30.321	0.07869	43.0232	0.02811		-0.09902	0.31595	-0.03502	0.18891	-0.01602	0.19224
30.542	0.07984	43.2232	-0.02568		30.461	0.17377	43.2232	0.04011		30.462	0.07967	43.2232	0.02911		-0.09831	0.31788	-0.03431	0.19043	-0.01531	0.19346
30.683	0.0805	43.4232	-0.02468		30.602	0.17449	43.4232	0.04111		30.603	0.08053	43.4232	0.03011		-0.09761	0.31996	-0.03361	0.19165	-0.01461	0.19495
30.823	0.08125	43.6231	-0.02368		30.743	0.17547	43.6231	0.04211		30.744	0.08129	43.6231	0.03111		-0.09691	0.32148	-0.03291	0.19254	-0.01391	0.19675
30.964	0.08185	43.823	-0.02268		30.884	0.17639	43.823	0.04311		30.884	0.08186	43.823	0.03211		-0.09621	0.32359	-0.03221	0.19348	-0.01321	0.19834
31.105	0.0825	44.023	-0.02168		31.025	0.17727	44.023	0.04411		31.025	0.08272	44.023	0.03311		-0.09551	0.32535	-0.03151	0.19475	-0.01251	0.19978
31.246	0.08298	44.223	-0.02068		31.165	0.17872	44.223	0.04511		31.166	0.08358	44.223	0.03411		-0.0948	0.32719	-0.0308	0.19596	-0.0118	0.20091
31.387	0.08342	44.423	-0.01968		31.306	0.18025	44.423	0.04611		31.307	0.08441	44.423	0.03511		-0.0941	0.3292	-0.0301	0.19712	-0.0111	0.2025
31.527	0.08399	44.6229	-0.01868		31.447	0.18179	44.6229	0.04711		31.448	0.08519	44.6229	0.03611		-0.0934	0.33165	-0.0294	0.19898	-0.0104	0.2041
31.668	0.08457	44.8228	-0.01768		31.588	0.18297	44.8228	0.04811		31.588	0.08621	44.8228	0.03711		-0.0927	0.33386	-0.0287	0.20097	-0.0097	0.20564
31.809	0.08525	45.0228	-0.01668		31.729	0.18443	45.0228	0.04911		31.729	0.08708	45.0228	0.03811		-0.09199	0.33634	-0.02799	0.20296	-0.00899	0.20712
31.95	0.086	45.2228	-0.01568		31.869	0.18569	45.2228	0.05011		31.87	0.08802	45.2228	0.03911		-0.09129	0.33829	-0.02729	0.20449	-0.00829	0.20896
32.091	0.08669	45.4228	-0.01468		32.01	0.18698	45.4228	0.05111		32.011	0.08886	45.4228	0.04011		-0.09059	0.3403	-0.02659	0.20639	-0.00759	0.21058
32.231	0.08697	45.6227	-0.01368		32.151	0.18801	45.6227	0.05211		32.152	0.08978	45.6227	0.04111		-0.08989	0.34222	-0.02589	0.20802	-0.00689	0.21231
32.372	0.0875	45.8226	-0.01268		32.292	0.18889	45.8226	0.05311		32.292	0.09057	45.8226	0.04211		-0.08919	0.34402	-0.02519	0.20969	-0.00619	0.21388
32.513	0.08808	46.0226	-0.01168		32.433	0.18972	46.0226	0.05411		32.433	0.09136	46.0226	0.04311		-0.08848	0.34578	-0.02448	0.21104	-0.00548	0.21557
32.654	0.08867	46.2226	-0.01068		32.573	0.19076	46.2226	0.05511		32.574	0.09223	46.2226	0.04411		-0.08778	0.34787	-0.02378	0.21221	-0.00478	0.21705
32.795	0.0894	46.4226	-0.00968		32.714	0.19204	46.4226	0.05611		32.715	0.09322	46.4226	0.04511		-0.08708	0.35002	-0.02308	0.2133	-0.00408	0.21854
32.935	0.09031	46.6225	-0.00868		32.855	0.19322	46.6225	0.05711		32.856	0.09425	46.6225	0.04611		-0.08638	0.35222	-0.02238	0.21466	-0.00338	0.22015
33.076	0.09108	46.8224	-0.00768		32.996	0.19449	46.8224	0.05811		32.996	0.09534	46.8224	0.04711		-0.08567	0.35451	-0.02167	0.21632	-0.00267	0.22195
33.217	0.09167	47.0224	-0.00668		33.137	0.19616	47.0224	0.05911		33.137	0.09628	47.0224	0.04811		-0.08497	0.35688	-0.02097	0.21786	-0.00197	0.22383
33.358	0.09221	47.2224	-0.00568		33.277	0.19733	47.2224	0.06011		33.278	0.09705	47.2224	0.04911		-0.08427	0.35898	-0.02027	0.21952	-0.00127	0.22579
33.499	0.09272	47.4224	-0.00468		33.418	0.19856	47.4224	0.06111		33.419	0.09775	47.4224	0.05011		-0.08357	0.36108	-0.01957	0.22168	-0.000567416	0.22752
33.639	0.09332	47.6223	-0.00368		33.559	0.19986	47.6223	0.06211		33.56	0.09854	47.6223	0.05111		-0.08287	0.36297	-0.01887	0.22321	0.000134831	0.22897
33.78	0.09373	47.8222	-0.00268		33.7	0.20155	47.8222	0.06311		33.7	0.09923	47.8222	0.05211		-0.08216	0.36517	-0.01816	0.22482	0.000837079	0.2303
33.921	0.09411	48.0222	-0.00168		33.841	0.20279	48.0222	0.06411		33.841	0.10011	48.0222	0.05311		-0.08146	0.36747	-0.01746	0.22652	0.00154	0.23178
34.062	0.09478	48.2222	-0.00068437		33.981	0.20395	48.2222	0.06511		33.982	0.10102	48.2222	0.05411		-0.08076	0.36946	-0.01676	0.22871	0.00224	0.23309
34.203	0.0956	48.4222	0.0003231		34.122	0.20513	48.4222	0.06611		34.123	0.10195	48.4222	0.05511		-0.08006	0.3714	-0.01606	0.23033	0.00294	0.23473
34.343	0.09633	48.6221	0.00132		34.263	0.20639	48.6221	0.06711		34.264	0.10289	48.6221	0.05611		-0.07935	0.37351	-0.01535	0.23185	0.00365	0.2364
34.484	0.09689	48.822	0.00232		34.404	0.20752	48.822	0.06811		34.404	0.10395	48.822	0.05711		-0.07865	0.37563	-0.01465	0.2334	0.00435	0.23811
34.625	0.09755	49.022	0.00331		34.545	0.20838	49.022	0.0691		34.545	0.10477	49.022	0.0581		-0.07795	0.37779	-0.01395	0.23504	0.00505	0.23983
34.766	0.09838	49.222	0.00431		34.685	0.20928	49.222	0.0701		34.686	0.10577	49.222	0.0591		-0.07725	0.38018	-0.01325	0.23653	0.00575	0.24175
34.907	0.09917	49.422	0.00531		34.826	0.2106	49.422	0.0711		34.827	0.10683	49.422	0.0601		-0.07654	0.38224	-0.01254	0.23767	0.00646	0.24327
35.047	0.09995	49.6219	0.00631		34.967	0.21199	49.6219	0.0721		34.968	0.10775	49.6219	0.0611		-0.07584	0.38441	-0.01184	0.23887	0.00716	0.2451
35.188	0.10077	49.8218	0.00731		35.108	0.21383	49.8218	0.0731		35.108	0.1087	49.8218	0.0621		-0.07514	0.38625	-0.01114	0.24059	0.00786	0.24701
35.329	0.10156	50.0218	0.00831		35.249	0.21541	50.0218	0.0741		35.249	0.1097	50.0218	0.0631		-0.07444	0.38816	-0.01044	0.24241	0.00856	0.24871
35.47	0.10244	50.2218	0.00931		35.389	0.21675	50.2218	0.0751		35.39	0.11081	50.2218	0.0641		-0.07374	0.39001	-0.00974	0.2448	0.00926	0.25044
35.611	0.10318	50.4218	0.01031		35.53	0.21806	50.4218	0.0761		35.531	0.11195	50.4218	0.0651		-0.07303	0.39219	-0.00903	0.24686	0.00997	0.25226
35.751	0.10393	50.6217	0.01131		35.671	0.21923	50.6217	0.0771		35.672	0.11274	50.6217	0.0661		-0.07233	0.3947	-0.00833	0.24862	0.01067	0.25426
35.892	0.1046	50.8216	0.01231		35.812	0.22019	50.8216	0.0781		35.812	0.11367	50.8216	0.0671		-0.07163	0.39687	-0.00763	0.25033	0.01137	0.25631
36.033	0.10527	51.0216	0.01331		35.953	0.22117	51.0216	0.0791		35.953	0.11458	51.0216	0.0681		-0.07093	0.39914	-0.00693	0.25187	0.01207	0.2578
36.174	0.10593	51.2216	0.01431		36.093	0.2225	51.2216	0.0801		36.094	0.11547	51.2216	0.0691		-0.07022	0.40111	-0.00622	0.25315	0.01278	0.2595
36.315	0.10672	51.4216	0.01531		36.234	0.22365	51.4216	0.0811		36.235	0.11636	51.4216	0.0701		-0.06952	0.403	-0.00552	0.25445	0.01348	0.26116
36.455	0.10743	51.6216	0.01631		36.375	0.225	51.6216	0.0821		36.376	0.11717	51.6216	0.0711		-0.06882	0.40496	-0.00482	0.25619	0.01418	0.2628
36.596	0.10805	51.8214	0.01731		36.516	0.22646	51.8214	0.0831		36.516	0.11823	51.8214	0.0721		-0.06812	0.40688	-0.00412	0.25772	0.01488	0.26444
36.737	0.10875	52.0214	0.01831		36.657	0.22795	52.0214	0.0841		36.657	0.11936	52.0214	0.0731		-0.06742	0.40874	-0.00342	0.25949	0.01558	0.26595
36.878	0.10934	52.2214	0.01931		36.797	0.22944	52.2214	0.0851		36.798	0.12051	52.2214	0.0741		-0.06671	0.41077	-0.00271	0.26139	0.01629	0.26787
37.019	0.11067	52.4214	0.02031		36.938	0.23035	52.4214	0.0861		36.939	0.1216	52.4214	0.0751		-0.06601	0.41278	-0.00201	0.26335	0.01699	0.26989
37.159	0.11211	52.6214	0.02131		37.079	0.23122	52.6214	0.0871		37.08	0.12269	52.6214	0.0761		-0.06531	0.41486	-0.00131	0.2653	0.01769	0.27196
37.3	0.1132	52.8212	0.02231		37.22	0.23228	52.8212	0.0881		37.22	0.12357	52.8212	0.0771		-0.06461	0.41733	-0.000606742	0.26652	0.01839	0.27393
37.441	0.11454	53.0212	0.02331		37.361	0.23342	53.0212	0.0891		37.361	0.12458	53.0212	0.0781		-0.0639	0.41969	9.55056e-05	0.26769	0.0191	0.2759
37.582	0.11566	53.2212	0.02431		37.501	0.2347	53.2212	0.0901		37.502	0.12557	53.2212	0.0791		-0.0632	0.42208	0.000797753	0.26909	0.0198	0.27751
37.723	0.11681	53.4212	0.02531		37.642	0.23589	53.4212	0.0911		37.643	0.12654	53.4212	0.0801		-0.0625	0.42434	0.0015	0.2706	0.0205	0.27934
37.863	0.11778	53.6212	0.02631		37.783	0.23729	53.6212	0.0921		37.784	0.12731	53.6212	0.0811		-0.0618	0.42656	0.0022	0.27229	0.0212	0.28114
38.004	0.1188	53.8211	0.02731		37.924	0.23852	53.8211	0.0931		37.924	0.12825	53.8211	0.0821		-0.0611	0.42877	0.0029	0.27387	0.0219	0.28291
38.145	0.11979	54.021	0.02831		38.065	0.23962	54.021	0.0941		38.065	0.12938	54.021	0.0831		-0.06039	0.4309	0.00361	0.2757	0.02261	0.28435
38.286	0.12105	54.221	0.02931		38.205	0.24083	54.221	0.0951		38.206	0.13044	54.221	0.0841		-0.05969	0.43266	0.00431	0.27734	0.02331	0.28607
38.427	0.12233	54.421	0.03031		38.346	0.24224	54.421	0.0961		38.347	0.1315	54.421	0.0851		-0.05899	0.43472	0.00501	0.2788	0.02401	0.2881
38.567	0.12336	54.621	0.03131		38.487	0.24369	54.621	0.0971		38.488	0.13265	54.621	0.0861		-0.05829	0.4367	0.00571	0.2804	0.02471	0.29001
38.708	0.12428	54.8209	0.03231		38.628	0.24508	54.8209	0.0981		38.628	0.13367	54.8209	0.0871		-0.05758	0.43884	0.00642	0.28226	0.02542	0.29192
38.849	0.12503	55.0208	0.03331		38.769	0.24653	55.0208	0.0991		38.769	0.13474	55.0208	0.0881		-0.05688	0.44082	0.00712	0.28416	0.02612	0.29398
38.99	0.12574	55.2208	0.03431		38.909	0.24782	55.2208	0.1001		38.91	0.13577	55.2208	0.0891		-0.05618	0.4427	0.00782	0.286	0.02682	0.29583
39.131	0.12663	55.4208	0.03531		39.05	0.24903	55.4208	0.1011		39.051	0.13666	55.4208	0.0901		-0.05548	0.44488	0.00852	0.2879	0.02752	0.29776
39.271	0.1277	55.6208	0.03631		39.191	0.25028	55.6208	0.1021		39.192	0.13766	55.6208	0.0911		-0.05478	0.4469	0.00922	0.28962	0.02822	0.29962
39.412	0.12902	55.8207	0.03731		39.332	0.2517	55.8207	0.1031		39.332	0.1385	55.8207	0.0921		-0.05407	0.449	0.00993	0.29122	0.02893	0.30126
39.553	0.13013	56.0206	0.03831		39.473	0.25276	56.0206	0.1041		39.473	0.13948	56.0206	0.0931		-0.05337	0.45118	0.01063	0.29288	0.02963	0.30308
39.694	0.13132	56.2206	0.03931		39.613	0.25388	56.2206	0.1051		39.614	0.14062	56.2206	0.0941		-0.05267	0.45319	0.01133	0.29475	0.03033	0.30462
39.835	0.13259	56.4206	0.04031		39.754	0.25499	56.4206	0.1061		39.755	0.14169	56.4206	0.0951		-0.05197	0.45505	0.01203	0.29617	0.03103	0.3064
39.975	0.13357	56.6206	0.04131		39.895	0.25615	56.6206	0.1071		39.896	0.14281	56.6206	0.0961		-0.05126	0.4573	0.01274	0.29766	0.03174	0.30845
40.116	0.13445	56.8205	0.04231		40.036	0.25715	56.8205	0.1081		40.036	0.14376	56.8205	0.0971		-0.05056	0.45948	0.01344	0.29915	0.03244	0.31038
40.257	0.13532	57.0204	0.04331		40.177	0.25837	57.0204	0.1091		40.177	0.14488	57.0204	0.0981		-0.04986	0.46177	0.01414	0.3007	0.03314	0.31238
40.398	0.13617	57.2204	0.04431		40.317	0.2597	57.2204	0.1101		40.318	0.14588	57.2204	0.0991		-0.04916	0.46418	0.01484	0.30203	0.03384	0.31411
40.539	0.13706	57.4204	0.04531		40.458	0.26133	57.4204	0.1111		40.459	0.14679	57.4204	0.1001		-0.04846	0.46636	0.01554	0.30366	0.03454	0.31612
40.679	0.1381	57.6204	0.04631		40.599	0.26298	57.6204	0.1121		40.6	0.14762	57.6204	0.1011		-0.04775	0.46821	0.01625	0.30543	0.03525	0.31794
40.82	0.13911	57.8203	0.04731		40.74	0.26426	57.8203	0.1131		40.74	0.14852	57.8203	0.1021		-0.04705	0.47006	0.01695	0.30757	0.03595	0.3196
40.961	0.1401	58.0202	0.04831		40.881	0.26566	58.0202	0.1141		40.881	0.14942	58.0202	0.1031		-0.04635	0.47195	0.01765	0.30975	0.03665	0.32113
41.102	0.14101	58.2202	0.04931		41.021	0.26693	58.2202	0.1151		41.022	0.15061	58.2202	0.1041		-0.04565	0.47407	0.01835	0.31145	0.03735	0.32278
41.243	0.14201	58.4202	0.05031		41.162	0.26784	58.4202	0.1161		41.163	0.15174	58.4202	0.1051		-0.04494	0.47611	0.01906	0.31331	0.03806	0.32442
41.383	0.14299	58.6202	0.05131		41.303	0.26937	58.6202	0.1171		41.304	0.1529	58.6202	0.1061		-0.04424	0.47831	0.01976	0.31499	0.03876	0.32655
41.524	0.14399	58.8201	0.05231		41.444	0.27096	58.8201	0.1181		41.444	0.15413	58.8201	0.1071		-0.04354	0.48055	0.02046	0.31623	0.03946	0.32858
41.665	0.14525	59.02	0.0533		41.585	0.27211	59.02	0.11909		41.585	0.15522	59.02	0.10809		-0.04284	0.48279	0.02116	0.31825	0.04016	0.33064
41.806	0.14629	59.22	0.0543		41.725	0.27312	59.22	0.12009		41.726	0.15619	59.22	0.10909		-0.04213	0.48491	0.02187	0.32035	0.04087	0.33284
41.947	0.14725	59.42	0.0553		41.866	0.27451	59.42	0.12109		41.867	0.15732	59.42	0.11009		-0.04143	0.48702	0.02257	0.3219	0.04157	0.33479
42.087	0.14818	59.62	0.0563		42.007	0.27582	59.62	0.12209		42.008	0.15843	59.62	0.11109		-0.04073	0.48894	0.02327	0.32326	0.04227	0.33654
42.228	0.149	59.8199	0.0573		42.148	0.27694	59.8199	0.12309		42.148	0.15943	59.8199	0.11209		-0.04003	0.49077	0.02397	0.3251	0.04297	0.33857
42.369	0.15005	60.0198	0.0583		42.289	0.27806	60.0198	0.12409		42.289	0.16038	60.0198	0.11309		-0.03933	0.49237	0.02467	0.32684	0.04367	0.34057
42.51	0.15101	60.2198	0.0593		42.429	0.27937	60.2198	0.12509		42.43	0.16156	60.2198	0.11409		-0.03862	0.49417	0.02538	0.32835	0.04438	0.34238
42.651	0.15192	60.4198	0.0603		42.57	0.28086	60.4198	0.12609		42.571	0.1627	60.4198	0.11509		-0.03792	0.49647	0.02608	0.32986	0.04508	0.3441
42.791	0.15271	60.6198	0.0613		42.711	0.28215	60.6198	0.12709		42.712	0.1639	60.6198	0.11609		-0.03722	0.49845	0.02678	0.33161	0.04578	0.34621
42.932	0.1537	60.8197	0.0623		42.852	0.28343	60.8197	0.12809		42.852	0.165	60.8197	0.11709		-0.03652	0.50075	0.02748	0.33358	0.04648	0.34824
43.073	0.15467	61.0196	0.0633		42.993	0.28459	61.0196	0.12909		42.993	0.16601	61.0196	0.11809		-0.03581	0.5034	0.02819	0.33531	0.04719	0.35038
43.214	0.1557	61.2196	0.0643		43.133	0.28584	61.2196	0.13009		43.134	0.16707	61.2196	0.11909		-0.03511	0.50568	0.02889	0.33702	0.04789	0.35235
43.355	0.15666	61.4196	0.0653		43.274	0.28709	61.4196	0.13109		43.275	0.16815	61.4196	0.12009		-0.03441	0.50809	0.02959	0.33858	0.04859	0.35418
43.495	0.1578	61.6196	0.0663		43.415	0.2887	61.6196	0.13209		43.416	0.16927	61.6196	0.12109		-0.03371	0.51017	0.03029	0.34025	0.04929	0.35608
43.636	0.15912	61.8195	0.0673		43.556	0.29047	61.8195	0.13309		43.556	0.17045	61.8195	0.12209		-0.03301	0.51204	0.03099	0.34192	0.04999	0.35802
43.777	0.16031	62.0194	0.0683		43.697	0.29165	62.0194	0.13409		43.697	0.17158	62.0194	0.12309		-0.0323	0.5143	0.0317	0.34406	0.0507	0.36002
43.918	0.16133	62.2194	0.0693		43.837	0.29278	62.2194	0.13509		43.838	0.17272	62.2194	0.12409		-0.0316	0.5165	0.0324	0.3464	0.0514	0.36212
44.059	0.16222	62.4194	0.0703		43.978	0.29403	62.4194	0.13609		43.979	0.17387	62.4194	0.12509		-0.0309	0.51859	0.0331	0.34798	0.0521	0.36413
44.199	0.16325	62.6194	0.0713		44.119	0.29515	62.6194	0.13709		44.12	0.17496	62.6194	0.12609		-0.0302	0.52048	0.0338	0.34951	0.0528	0.36618
44.34	0.16424	62.8193	0.0723		44.26	0.29666	62.8193	0.13809		44.26	0.17594	62.8193	0.12709		-0.02949	0.5223	0.03451	0.35119	0.05351	0.36822
44.481	0.16533	63.0192	0.0733		44.401	0.29824	63.0192	0.13909		44.401	0.17693	63.0192	0.12809		-0.02879	0.52392	0.03521	0.3527	0.05421	0.37018
44.622	0.16631	63.2192	0.0743		44.541	0.29946	63.2192	0.14009		44.542	0.17809	63.2192	0.12909		-0.02809	0.52589	0.03591	0.35471	0.05491	0.37195
44.763	0.16703	63.4192	0.0753		44.682	0.30074	63.4192	0.14109		44.683	0.17924	63.4192	0.13009		-0.02739	0.52768	0.03661	0.3568	0.05561	0.37375
44.903	0.16796	63.6192	0.0763		44.823	0.30199	63.6192	0.14209		44.824	0.18054	63.6192	0.13109		-0.02669	0.52969	0.03731	0.35845	0.05631	0.3758
45.044	0.16902	63.8192	0.0773		44.964	0.3036	63.8192	0.14309		44.964	0.18169	63.8192	0.13209		-0.02598	0.53138	0.03802	0.36016	0.05702	0.37786
45.185	0.17029	64.019	0.0783		45.105	0.30484	64.019	0.14409		45.105	0.18292	64.019	0.13309		-0.02528	0.53341	0.03872	0.36185	0.05772	0.38016
45.326	0.1715	64.219	0.0793		45.245	0.30624	64.219	0.14509		45.246	0.18395	64.219	0.13409		-0.02458	0.53587	0.03942	0.36399	0.05842	0.3822
45.467	0.17272	64.419	0.0803		45.386	0.30755	64.419	0.14609		45.387	0.18494	64.419	0.13509		-0.02388	0.53828	0.04012	0.36565	0.05912	0.38439
45.607	0.17362	64.619	0.0813		45.527	0.30887	64.619	0.14709		45.528	0.18606	64.619	0.13609		-0.02317	0.54064	0.04083	0.36753	0.05983	0.38625
45.748	0.17462	64.819	0.0823		45.668	0.31041	64.819	0.14809		45.668	0.18714	64.819	0.13709		-0.02247	0.54305	0.04153	0.36929	0.06053	0.38803
45.889	0.17565	65.0188	0.0833		45.809	0.31173	65.0188	0.14909		45.809	0.18839	65.0188	0.13809		-0.02177	0.54555	0.04223	0.37106	0.06123	0.39002
46.03	0.17659	65.2188	0.0843		45.949	0.31316	65.2188	0.15009		45.95	0.18952	65.2188	0.13909		-0.02107	0.54756	0.04293	0.37311	0.06193	0.39196
46.171	0.17762	65.4188	0.0853		46.09	0.31478	65.4188	0.15109		46.091	0.19055	65.4188	0.14009		-0.02037	0.54945	0.04363	0.37489	0.06263	0.39417
46.311	0.17887	65.6188	0.0863		46.231	0.31604	65.6188	0.15209		46.232	0.19172	65.6188	0.14109		-0.01966	0.55126	0.04434	0.3768	0.06334	0.39619
46.452	0.17977	65.8188	0.0873		46.372	0.31721	65.8188	0.15309		46.372	0.19296	65.8188	0.14209		-0.01896	0.55302	0.04504	0.37895	0.06404	0.39805
46.593	0.18083	66.0187	0.0883		46.513	0.31874	66.0187	0.15409		46.513	0.19416	66.0187	0.14309		-0.01826	0.55449	0.04574	0.38066	0.06474	0.40013
46.734	0.18184	66.2186	0.0893		46.653	0.32036	66.2186	0.15509		46.654	0.19533	66.2186	0.14409		-0.01756	0.55624	0.04644	0.38225	0.06544	0.40231
46.875	0.18266	66.4186	0.0903		46.794	0.32167	66.4186	0.15609		46.795	0.19657	66.4186	0.14509		-0.01685	0.55842	0.04715	0.38428	0.06615	0.40444
47.015	0.1837	66.6186	0.0913		46.935	0.32295	66.6186	0.15709		46.936	0.19759	66.6186	0.14609		-0.01615	0.56048	0.04785	0.38645	0.06685	0.40652
47.156	0.18478	66.8186	0.0923		47.076	0.32428	66.8186	0.15809		47.076	0.19864	66.8186	0.14709		-0.01545	0.56252	0.04855	0.38821	0.06755	0.40872
47.297	0.18582	67.0185	0.0933		47.217	0.3258	67.0185	0.15909		47.217	0.19975	67.0185	0.14809		-0.01475	0.56488	0.04925	0.38993	0.06825	0.41056
47.438	0.18715	67.2184	0.0943		47.357	0.32708	67.2184	0.16009		47.358	0.20086	67.2184	0.14909		-0.01404	0.56694	0.04996	0.39173	0.06896	0.41244
47.579	0.18839	67.4184	0.0953		47.498	0.32838	67.4184	0.16109		47.499	0.20205	67.4184	0.15009		-0.01334	0.56928	0.05066	0.39376	0.06966	0.41442
47.719	0.18925	67.6184	0.0963		47.639	0.32955	67.6184	0.16209		47.64	0.20339	67.6184	0.15109		-0.01264	0.57141	0.05136	0.39549	0.07036	0.4164
47.86	0.19028	67.8184	0.0973		47.78	0.33078	67.8184	0.16309		47.78	0.20454	67.8184	0.15209		-0.01194	0.57324	0.05206	0.39726	0.07106	0.41851
48.001	0.1913	68.0183	0.0983		47.921	0.332	68.0183	0.16409		47.921	0.20575	68.0183	0.15309		-0.01124	0.57511	0.05276	0.39885	0.07176	0.42087
48.142	0.19237	68.2182	0.0993		48.061	0.33322	68.2182	0.16509		48.062	0.20697	68.2182	0.15409		-0.01053	0.57724	0.05347	0.40052	0.07247	0.42292
48.283	0.19346	68.4182	0.1003		48.202	0.33468	68.4182	0.16609		48.203	0.20828	68.4182	0.15509		-0.00983	0.57947	0.05417	0.40217	0.07317	0.42507
48.423	0.19463	68.6182	0.1013		48.343	0.33601	68.6182	0.16709		48.344	0.20946	68.6182	0.15609		-0.00913	0.58173	0.05487	0.40383	0.07387	0.42722
48.564	0.19578	68.8182	0.1023		48.484	0.33747	68.8182	0.16809		48.484	0.21066	68.8182	0.15709		-0.00843	0.58367	0.05557	0.40579	0.07457	0.42953
48.705	0.19669	69.0181	0.1033		48.625	0.33865	69.0181	0.16909		48.625	0.21182	69.0181	0.15809		-0.00772	0.58545	0.05628	0.40758	0.07528	0.43162
48.846	0.19759	69.218	0.10429		48.765	0.33991	69.218	0.17008		48.766	0.21296	69.218	0.15908		-0.00702	0.5871	0.05698	0.40954	0.07598	0.43375
48.987	0.19846	69.418	0.10529		48.906	0.34125	69.418	0.17108		48.907	0.21412	69.418	0.16008		-0.00632	0.58891	0.05768	0.41115	0.07668	0.43581
49.127	0.19947	69.618	0.10629		49.047	0.34233	69.618	0.17208		49.048	0.21538	69.618	0.16108		-0.00562	0.59069	0.05838	0.41286	0.07738	0.43784
49.268	0.20059	69.818	0.10729		49.188	0.3437	69.818	0.17308		49.188	0.21682	69.818	0.16208		-0.00492	0.59241	0.05908	0.41467	0.07808	0.4399
49.409	0.20177	70.0179	0.10829		49.329	0.34482	70.0179	0.17408		49.329	0.21804	70.0179	0.16308		-0.00421	0.59448	0.05979	0.41615	0.07879	0.44212
49.55	0.20286	70.2178	0.10929		49.469	0.34587	70.2178	0.17508		49.47	0.21916	70.2178	0.16408		-0.00351	0.59678	0.06049	0.41801	0.07949	0.44463
49.691	0.20387	70.4178	0.11029		49.61	0.34694	70.4178	0.17608		49.611	0.22021	70.4178	0.16508		-0.00281	0.59904	0.06119	0.41954	0.08019	0.4468
49.831	0.20491	70.6178	0.11129		49.751	0.34794	70.6178	0.17708		49.752	0.22152	70.6178	0.16608		-0.00211	0.60105	0.06189	0.42099	0.08089	0.4488
49.972	0.20597	70.8178	0.11229		49.892	0.34929	70.8178	0.17808		49.892	0.22275	70.8178	0.16708		-0.0014	0.60334	0.0626	0.42246	0.0816	0.45067
50.113	0.20704	71.0177	0.11329		50.033	0.35094	71.0177	0.17908		50.033	0.22402	71.0177	0.16808		-0.000702247	0.6054	0.0633	0.42384	0.0823	0.45297
50.254	0.20804	71.2176	0.11429		50.173	0.35272	71.2176	0.18008		50.174	0.22528	71.2176	0.16908		0	0.60733	0.064	0.42567	0.083	0.45514
50.395	0.20917	71.4176	0.11529		50.314	0.3543	71.4176	0.18108		50.315	0.22634	71.4176	0.17008		0.000702247	0.60885	0.0647	0.42788	0.0837	0.45738
50.535	0.21031	71.6176	0.11629		50.455	0.35578	71.6176	0.18208		50.456	0.22758	71.6176	0.17108		0.0014	0.61053	0.0654	0.43025	0.0844	0.4596
50.676	0.21128	71.8176	0.11729		50.596	0.35714	71.8176	0.18308		50.596	0.22876	71.8176	0.17208		0.00211	0.61233	0.06611	0.43238	0.08511	0.4615
50.817	0.21215	72.0175	0.11829		50.737	0.35845	72.0175	0.18408		50.737	0.22993	72.0175	0.17308		0.00281	0.61396	0.06681	0.43437	0.08581	0.4637
50.958	0.2131	72.2174	0.11929		50.877	0.3598	72.2174	0.18508		50.878	0.23114	72.2174	0.17408		0.00351	0.61584	0.06751	0.43622	0.08651	0.46578
51.099	0.21396	72.4174	0.12029		51.018	0.3609	72.4174	0.18608		51.019	0.23221	72.4174	0.17508		0.00421	0.618	0.06821	0.43799	0.08721	0.46786
51.239	0.21487	72.6174	0.12129		51.159	0.36223	72.6174	0.18708		51.16	0.2333	72.6174	0.17608		0.00492	0.61999	0.06892	0.43983	0.08792	0.46999
51.38	0.21586	72.8174	0.12229		51.3	0.36348	72.8174	0.18808		51.3	0.23446	72.8174	0.17708		0.00562	0.62184	0.06962	0.44135	0.08862	0.47191
51.521	0.21713	73.0173	0.12329		51.441	0.3649	73.0173	0.18908		51.441	0.23565	73.0173	0.17808		0.00632	0.6238	0.07032	0.44315	0.08932	0.47384
51.662	0.2181	73.2172	0.12429		51.581	0.36655	73.2172	0.19008		51.582	0.23696	73.2172	0.17908		0.00702	0.6257	0.07102	0.44486	0.09002	0.47591
51.803	0.21907	73.4172	0.12529		51.722	0.3681	73.4172	0.19108		51.723	0.23798	73.4172	0.18008		0.00772	0.6276	0.07172	0.44677	0.09072	0.47801
51.943	0.22002	73.6172	0.12629		51.863	0.36952	73.6172	0.19208		51.864	0.23913	73.6172	0.18108		0.00843	0.62952	0.07243	0.44899	0.09143	0.48031
52.084	0.22083	73.8172	0.12729		52.004	0.37067	73.8172	0.19308		52.004	0.24034	73.8172	0.18208		0.00913	0.63153	0.07313	0.45108	0.09213	0.48214
52.225	0.22206	74.0171	0.12829		52.145	0.37168	74.0171	0.19408		52.145	0.24156	74.0171	0.18308		0.00983	0.63352	0.07383	0.45301	0.09283	0.48418
52.366	0.22315	74.217	0.12929		52.285	0.37286	74.217	0.19508		52.286	0.24285	74.217	0.18408		0.01053	0.63567	0.07453	0.45459	0.09353	0.48632
52.507	0.22436	74.417	0.13029		52.426	0.37446	74.417	0.19608		52.427	0.24417	74.417	0.18508		0.01124	0.63792	0.07524	0.456	0.09424	0.48846
52.647	0.22547	74.617	0.13129		52.567	0.37591	74.617	0.19708		52.568	0.24523	74.617	0.18608		0.01194	0.63982	0.07594	0.45762	0.09494	0.49073
52.788	0.22643	74.817	0.13229		52.708	0.37737	74.817	0.19808		52.708	0.24647	74.817	0.18708		0.01264	0.64146	0.07664	0.45977	0.09564	0.49306
52.929	0.22745	75.0169	0.13329		52.849	0.37894	75.0169	0.19908		52.849	0.24753	75.0169	0.18808		0.01334	0.64324	0.07734	0.46174	0.09634	0.49494
53.07	0.22853	75.2168	0.13429		52.989	0.38012	75.2168	0.20008		52.99	0.24877	75.2168	0.18908		0.01404	0.645	0.07804	0.46371	0.09704	0.49713
53.211	0.22949	75.4168	0.13529		53.13	0.38121	75.4168	0.20108		53.131	0.24964	75.4168	0.19008		0.01475	0.64694	0.07875	0.46583	0.09775	0.49902
53.351	0.23032	75.6168	0.13629		53.271	0.38253	75.6168	0.20208		53.272	0.25085	75.6168	0.19108		0.01545	0.64899	0.07945	0.46746	0.09845	0.50121
53.492	0.23123	75.8168	0.13729		53.412	0.38391	75.8168	0.20308		53.412	0.2521	75.8168	0.19208		0.01615	0.65089	0.08015	0.46897	0.09915	0.50279
53.633	0.23212	76.0167	0.13829		53.553	0.38518	76.0167	0.20408		53.553	0.25336	76.0167	0.19308		0.01685	0.65241	0.08085	0.47077	0.09985	0.50492
53.774	0.23321	76.2166	0.13929		53.693	0.38621	76.2166	0.20508		53.694	0.25457	76.2166	0.19408		0.01756	0.65418	0.08156	0.47266	0.10056	0.50712
53.915	0.23434	76.4166	0.14029		53.834	0.38744	76.4166	0.20608		53.835	0.25591	76.4166	0.19508		0.01826	0.65626	0.08226	0.47439	0.10126	0.50934
54.055	0.23559	76.6166	0.14129		53.975	0.38869	76.6166	0.20708		53.976	0.25737	76.6166	0.19608		0.01896	0.65802	0.08296	0.47583	0.10196	0.51147
54.196	0.23665	76.8166	0.14229		54.116	0.38975	76.8166	0.20808		54.116	0.25867	76.8166	0.19708		0.01966	0.65981	0.08366	0.47752	0.10266	0.51382
54.337	0.23768	77.0166	0.14329		54.257	0.39085	77.0166	0.20908		54.257	0.25985	77.0166	0.19808		0.02037	0.6616	0.08437	0.47924	0.10337	0.51636
54.478	0.23855	77.2164	0.14429		54.397	0.39232	77.2164	0.21008		54.398	0.26102	77.2164	0.19908		0.02107	0.66343	0.08507	0.48072	0.10407	0.51864
54.619	0.23948	77.4164	0.14529		54.538	0.39381	77.4164	0.21108		54.539	0.26233	77.4164	0.20008		0.02177	0.6653	0.08577	0.48224	0.10477	0.52073
54.759	0.24029	77.6164	0.14629		54.679	0.39551	77.6164	0.21208		54.68	0.26357	77.6164	0.20108		0.02247	0.66739	0.08647	0.48424	0.10547	0.52279
54.9	0.24102	77.8164	0.14729		54.82	0.39725	77.8164	0.21308		54.82	0.26469	77.8164	0.20208		0.02317	0.66924	0.08717	0.48626	0.10617	0.52509
55.041	0.24215	78.0164	0.14829		54.961	0.3988	78.0164	0.21408		54.961	0.26582	78.0164	0.20308		0.02388	0.67092	0.08788	0.48855	0.10688	0.52728
55.182	0.24337	78.2163	0.14929		55.101	0.40017	78.2163	0.21508		55.102	0.26683	78.2163	0.20408		0.02458	0.67264	0.08858	0.49089	0.10758	0.52926
55.323	0.24462	78.4162	0.15029		55.242	0.40157	78.4162	0.21608		55.243	0.26787	78.4162	0.20508		0.02528	0.67443	0.08928	0.49299	0.10828	0.53127
55.463	0.24581	78.6162	0.15129		55.383	0.40318	78.6162	0.21708		55.384	0.26905	78.6162	0.20608		0.02598	0.67618	0.08998	0.49487	0.10898	0.53307
55.604	0.24674	78.8162	0.15229		55.524	0.40471	78.8162	0.21808		55.524	0.27026	78.8162	0.20708		0.02669	0.67802	0.09069	0.49678	0.10969	0.53493
55.745	0.24769	79.0162	0.15329		55.665	0.40589	79.0162	0.21908		55.665	0.27144	79.0162	0.20808		0.02739	0.68009	0.09139	0.49896	0.11039	0.53701
55.886	0.24857	79.2161	0.15429		55.805	0.4071	79.2161	0.22008		55.806	0.27277	79.2161	0.20908		0.02809	0.68171	0.09209	0.50104	0.11109	0.53914
56.027	0.24951	79.416	0.15528		55.946	0.4083	79.416	0.22107		55.947	0.27389	79.416	0.21007		0.02879	0.68372	0.09279	0.50267	0.11179	0.54122
56.167	0.25031	79.616	0.15628		56.087	0.40954	79.616	0.22207		56.088	0.27516	79.616	0.21107		0.02949	0.68562	0.09349	0.50434	0.11249	0.54355
56.308	0.25137	79.816	0.15728		56.228	0.41054	79.816	0.22307		56.228	0.27636	79.816	0.21207		0.0302	0.68754	0.0942	0.506	0.1132	0.54554
56.449	0.25227	80.016	0.15828		56.369	0.41187	80.016	0.22407		56.369	0.27754	80.016	0.21307		0.0309	0.68954	0.0949	0.50772	0.1139	0.54776
56.59	0.25327	80.2159	0.15928		56.509	0.41311	80.2159	0.22507		56.51	0.27888	80.2159	0.21407		0.0316	0.69178	0.0956	0.50913	0.1146	0.54987
56.731	0.25419	80.4158	0.16028		56.65	0.41433	80.4158	0.22607		56.651	0.28015	80.4158	0.21507		0.0323	0.69367	0.0963	0.51094	0.1153	0.55196
56.871	0.25486	80.6158	0.16128		56.791	0.41587	80.6158	0.22707		56.792	0.28117	80.6158	0.21607		0.03301	0.69547	0.09701	0.51266	0.11601	0.5543
57.012	0.25568	80.8158	0.16228		56.932	0.41743	80.8158	0.22807		56.932	0.28215	80.8158	0.21707		0.03371	0.69725	0.09771	0.51435	0.11671	0.55652
57.153	0.25684	81.0158	0.16328		57.073	0.41894	81.0158	0.22907		57.073	0.28309	81.0158	0.21807		0.03441	0.69888	0.09841	0.51644	0.11741	0.55835
57.294	0.25818	81.2157	0.16428		57.213	0.4201	81.2157	0.23007		57.214	0.28414	81.2157	0.21907		0.03511	0.70013	0.09911	0.51857	0.11811	0.56011
57.435	0.25938	81.4156	0.16528		57.354	0.42122	81.4156	0.23107		57.355	0.28524	81.4156	0.22007		0.03581	0.7018	0.09981	0.52062	0.11881	0.56179
57.575	0.2606	81.6156	0.16628		57.495	0.42262	81.6156	0.23207		57.496	0.28655	81.6156	0.22107		0.03652	0.70317	0.10052	0.52224	0.11952	0.56366
57.716	0.26189	81.8156	0.16728		57.636	0.42422	81.8156	0.23307		57.636	0.28785	81.8156	0.22207		0.03722	0.70469	0.10122	0.5238	0.12022	0.56561
57.857	0.2629	82.0156	0.16828		57.777	0.42566	82.0156	0.23407		57.777	0.28932	82.0156	0.22307		0.03792	0.70619	0.10192	0.52573	0.12092	0.5679
57.998	0.26375	82.2155	0.16928		57.917	0.42712	82.2155	0.23507		57.918	0.29077	82.2155	0.22407		0.03862	0.70796	0.10262	0.52789	0.12162	0.57017
58.139	0.26459	82.4154	0.17028		58.058	0.42833	82.4154	0.23607		58.059	0.29202	82.4154	0.22507		0.03933	0.70993	0.10333	0.52987	0.12233	0.57273
58.279	0.26565	82.6154	0.17128		58.199	0.42967	82.6154	0.23707		58.2	0.29315	82.6154	0.22607		0.04003	0.71172	0.10403	0.53186	0.12303	0.57526
58.42	0.2666	82.8154	0.17228		58.34	0.43113	82.8154	0.23807		58.34	0.29395	82.8154	0.22707		0.04073	0.71363	0.10473	0.53355	0.12373	0.57745
58.561	0.26764	83.0154	0.17328		58.481	0.43267	83.0154	0.23907		58.481	0.29461	83.0154	0.22807		0.04143	0.71541	0.10543	0.5354	0.12443	0.57944
58.702	0.26871	83.2153	0.17428		58.621	0.43418	83.2153	0.24007		58.622	0.29566	83.2153	0.22907		0.04213	0.71682	0.10613	0.53739	0.12513	0.5809
58.843	0.26969	83.4152	0.17528		58.762	0.43607	83.4152	0.24107		58.763	0.29677	83.4152	0.23007		0.04284	0.71848	0.10684	0.53949	0.12584	0.58213
58.983	0.27045	83.6152	0.17628		58.903	0.43753	83.6152	0.24207		58.904	0.29804	83.6152	0.23107		0.04354	0.72053	0.10754	0.54156	0.12654	0.58399
59.124	0.27134	83.8152	0.17728		59.044	0.43875	83.8152	0.24307		59.044	0.29951	83.8152	0.23207		0.04424	0.72211	0.10824	0.5441	0.12724	0.58596
59.265	0.27237	84.0152	0.17828		59.185	0.43994	84.0152	0.24407		59.185	0.30096	84.0152	0.23307		0.04494	0.72392	0.10894	0.5461	0.12794	0.58818
59.406	0.27357	84.2151	0.17928		59.325	0.4408	84.2151	0.24507		59.326	0.30208	84.2151	0.23407		0.04565	0.72547	0.10965	0.54779	0.12865	0.59074
59.547	0.27473	84.415	0.18028		59.466	0.44184	84.415	0.24607		59.467	0.30317	84.415	0.23507		0.04635	0.72703	0.11035	0.54945	0.12935	0.59326
59.687	0.27585	84.615	0.18128		59.607	0.44311	84.615	0.24707		59.608	0.30439	84.615	0.23607		0.04705	0.72851	0.11105	0.55069	0.13005	0.59522
59.828	0.27675	84.815	0.18228		59.748	0.44427	84.815	0.24807		59.748	0.30552	84.815	0.23707		0.04775	0.72995	0.11175	0.55216	0.13075	0.59716
59.969	0.27751	85.015	0.18328		59.889	0.44599	85.015	0.24907		59.889	0.30673	85.015	0.23807		0.04846	0.73201	0.11246	0.55393	0.13146	0.5993
60.11	0.27833	85.2149	0.18428		60.029	0.44783	85.2149	0.25007		60.03	0.30793	85.2149	0.23907		0.04916	0.734	0.11316	0.55555	0.13216	0.6013
60.251	0.27915	85.4148	0.18528		60.17	0.44964	85.4148	0.25107		60.171	0.30978	85.4148	0.24007		0.04986	0.73595	0.11386	0.55789	0.13286	0.60343
60.391	0.28029	85.6148	0.18628		60.311	0.4515	85.6148	0.25207		60.312	0.31167	85.6148	0.24107		0.05056	0.73772	0.11456	0.56037	0.13356	0.60554
60.532	0.28126	85.8148	0.18728		60.452	0.45318	85.8148	0.25307		60.452	0.31343	85.8148	0.24207		0.05126	0.73897	0.11526	0.56282	0.13426	0.6087
60.673	0.28241	86.0148	0.18828		60.593	0.45471	86.0148	0.25407		60.593	0.31521	86.0148	0.24307		0.05197	0.74055	0.11597	0.56533	0.13497	0.61194
60.814	0.28366	86.2147	0.18928		60.733	0.45589	86.2147	0.25507		60.734	0.31701	86.2147	0.24407		0.05267	0.74216	0.11667	0.56762	0.13567	0.61497
60.955	0.2845	86.4146	0.19028		60.874	0.45713	86.4146	0.25607		60.875	0.31747	86.4146	0.24507		0.05337	0.74391	0.11737	0.56971	0.13637	0.61802
61.095	0.28546	86.6146	0.19128		61.015	0.45856	86.6146	0.25707		61.016	0.31808	86.6146	0.24607		0.05407	0.74581	0.11807	0.57136	0.13707	0.62111
61.236	0.2864	86.8146	0.19228		61.156	0.46	86.8146	0.25807		61.156	0.31897	86.8146	0.24707		0.05478	0.74757	0.11878	0.5731	0.13778	0.62201
61.377	0.2874	87.0146	0.19328		61.297	0.46163	87.0146	0.25907		61.297	0.31992	87.0146	0.24807		0.05548	0.74932	0.11948	0.57507	0.13848	0.62315
61.518	0.28857	87.2145	0.19428		61.437	0.46299	87.2145	0.26007		61.438	0.32102	87.2145	0.24907		0.05618	0.75095	0.12018	0.57705	0.13918	0.62475
61.659	0.2894	87.4144	0.19528		61.578	0.46423	87.4144	0.26107		61.579	0.3222	87.4144	0.25007		0.05688	0.75276	0.12088	0.57928	0.13988	0.62645
61.799	0.29017	87.6144	0.19628		61.719	0.46545	87.6144	0.26207		61.72	0.32313	87.6144	0.25107		0.05758	0.75431	0.12158	0.58115	0.14058	0.62839
61.94	0.29106	87.8144	0.19728		61.86	0.46682	87.8144	0.26307		61.86	0.32404	87.8144	0.25207		0.05829	0.75615	0.12229	0.58289	0.14129	0.63046
62.081	0.29213	88.0144	0.19828		62.001	0.46828	88.0144	0.26407		62.001	0.325	88.0144	0.25307		0.05899	0.75764	0.12299	0.58459	0.14199	0.63212
62.222	0.29314	88.2143	0.19928		62.141	0.47003	88.2143	0.26507		62.142	0.32603	88.2143	0.25407		0.05969	0.75903	0.12369	0.58648	0.14269	0.63376
62.363	0.29413	88.4142	0.20028		62.282	0.47168	88.4142	0.26607		62.283	0.32716	88.4142	0.25507		0.06039	0.76027	0.12439	0.5885	0.14339	0.63547
62.503	0.29509	88.6142	0.20128		62.423	0.47311	88.6142	0.26707		62.424	0.32847	88.6142	0.25607		0.0611	0.76148	0.1251	0.59087	0.1441	0.63731
62.644	0.29624	88.8142	0.20228		62.564	0.47439	88.8142	0.26807		62.564	0.32963	88.8142	0.25707		0.0618	0.76311	0.1258	0.59314	0.1448	0.63929
62.785	0.29709	89.0142	0.20328		62.705	0.47547	89.0142	0.26907		62.705	0.33086	89.0142	0.25807		0.0625	0.76489	0.1265	0.59511	0.1455	0.64158
62.926	0.29798	89.2142	0.20428		62.845	0.47631	89.2142	0.27007		62.846	0.33185	89.2142	0.25907		0.0632	0.76677	0.1272	0.5969	0.1462	0.64362
63.067	0.29889	89.414	0.20528		62.986	0.47747	89.414	0.27107		62.987	0.33292	89.414	0.26007		0.0639	0.76835	0.1279	0.59843	0.1469	0.64577
63.207	0.29989	89.614	0.20627		63.127	0.47876	89.614	0.27206		63.128	0.33391	89.614	0.26106		0.06461	0.77007	0.12861	0.59965	0.14761	0.64753
63.348	0.30093	89.814	0.20727		63.268	0.48017	89.814	0.27306		63.268	0.33486	89.814	0.26206		0.06531	0.77219	0.12931	0.60128	0.14831	0.64943
63.489	0.30183	90.014	0.20827		63.409	0.48147	90.014	0.27406		63.409	0.33603	90.014	0.26306		0.06601	0.77388	0.13001	0.60309	0.14901	0.65119
63.63	0.30286	90.214	0.20927		63.549	0.48296	90.214	0.27506		63.55	0.33729	90.214	0.26406		0.06671	0.77536	0.13071	0.60503	0.14971	0.65287
63.771	0.30386	90.4139	0.21027		63.69	0.48448	90.4139	0.27606		63.691	0.33862	90.4139	0.26506		0.06742	0.77649	0.13142	0.60685	0.15042	0.65492
63.911	0.30483	90.6138	0.21127		63.831	0.48611	90.6138	0.27706		63.832	0.33974	90.6138	0.26606		0.06812	0.77811	0.13212	0.6089	0.15112	0.65714
64.052	0.30587	90.8138	0.21227		63.972	0.48758	90.8138	0.27806		63.972	0.34069	90.8138	0.26706		0.06882	0.77978	0.13282	0.611	0.15182	0.65945
64.193	0.30687	91.0138	0.21327		64.113	0.48867	91.0138	0.27906		64.113	0.3418	91.0138	0.26806		0.06952	0.78121	0.13352	0.61322	0.15252	0.66142
64.334	0.30771	91.2138	0.21427		64.253	0.49	91.2138	0.28006		64.254	0.34342	91.2138	0.26906		0.07022	0.78271	0.13422	0.61526	0.15322	0.66311
64.475	0.30851	91.4137	0.21527		64.394	0.49126	91.4137	0.28106		64.395	0.34525	91.4137	0.27006		0.07093	0.78416	0.13493	0.61681	0.15393	0.66508
64.615	0.30949	91.6136	0.21627		64.535	0.49259	91.6136	0.28206		64.536	0.34696	91.6136	0.27106		0.07163	0.78575	0.13563	0.61867	0.15463	0.66786
64.756	0.31044	91.8136	0.21727		64.676	0.4942	91.8136	0.28306		64.676	0.34842	91.8136	0.27206		0.07233	0.78763	0.13633	0.62042	0.15533	0.67099
64.897	0.31153	92.0136	0.21827		64.817	0.49582	92.0136	0.28406		64.817	0.34882	92.0136	0.27306		0.07303	0.7886	0.13703	0.62229	0.15603	0.67393
65.038	0.31246	92.2136	0.21927		64.957	0.49726	92.2136	0.28506		64.958	0.35025	92.2136	0.27406		0.07374	0.79001	0.13774	0.62449	0.15674	0.67645
65.179	0.31342	92.4135	0.22027		65.098	0.49874	92.4135	0.28606		65.099	0.35221	92.4135	0.27506		0.07444	0.79175	0.13844	0.62672	0.15744	0.67725
65.319	0.31433	92.6134	0.22127		65.239	0.50027	92.6134	0.28706		65.24	0.353	92.6134	0.27606		0.07514	0.79328	0.13914	0.62872	0.15814	0.67974
65.46	0.31514	92.8134	0.22227		65.38	0.5017	92.8134	0.28806		65.38	0.35401	92.8134	0.27706		0.07584	0.7948	0.13984	0.63076	0.15884	0.68307
65.601	0.31599	93.0134	0.22327		65.521	0.50318	93.0134	0.28906		65.521	0.35506	93.0134	0.27806		0.07654	0.79644	0.14054	0.63287	0.15954	0.6845
65.742	0.31674	93.2134	0.22427		65.661	0.50462	93.2134	0.29006		65.662	0.35604	93.2134	0.27906		0.07725	0.79822	0.14125	0.63485	0.16025	0.6863
65.883	0.31769	93.4133	0.22527		65.802	0.50605	93.4133	0.29106		65.803	0.35776	93.4133	0.28006		0.07795	0.79942	0.14195	0.6369	0.16095	0.68814
66.023	0.31867	93.6132	0.22627		65.943	0.50746	93.6132	0.29206		65.944	0.35952	93.6132	0.28106		0.07865	0.8007	0.14265	0.6389	0.16165	0.68989
66.164	0.31988	93.8132	0.22727		66.084	0.50886	93.8132	0.29306		66.084	0.36011	93.8132	0.28206		0.07935	0.80202	0.14335	0.64089	0.16235	0.69284
66.305	0.32087	94.0132	0.22827		66.225	0.51018	94.0132	0.29406		66.225	0.36076	94.0132	0.28306		0.08006	0.80329	0.14406	0.64284	0.16306	0.69585
66.446	0.32181	94.2132	0.22927		66.365	0.51166	94.2132	0.29506		66.366	0.36154	94.2132	0.28406		0.08076	0.80469	0.14476	0.64479	0.16376	0.69696
66.587	0.32275	94.4131	0.23027		66.506	0.5131	94.4131	0.29606		66.507	0.36248	94.4131	0.28506		0.08146	0.8064	0.14546	0.64664	0.16446	0.69816
66.727	0.32377	94.613	0.23127		66.647	0.51498	94.613	0.29706		66.648	0.36368	94.613	0.28606		0.08216	0.808	0.14616	0.64869	0.16516	0.69957
66.868	0.32484	94.813	0.23227		66.788	0.51673	94.813	0.29806		66.788	0.36544	94.813	0.28706		0.08287	0.80962	0.14687	0.65069	0.16587	0.70124
67.009	0.32601	95.013	0.23327		66.929	0.51798	95.013	0.29906		66.929	0.36716	95.013	0.28806		0.08357	0.81128	0.14757	0.65325	0.16657	0.70334
67.15	0.32716	95.213	0.23427		67.069	0.51934	95.213	0.30006		67.07	0.36785	95.213	0.28906		0.08427	0.81272	0.14827	0.65564	0.16727	0.70636
67.291	0.32781	95.4129	0.23527		67.21	0.52094	95.4129	0.30106		67.211	0.36832	95.4129	0.29006		0.08497	0.81423	0.14897	0.65741	0.16797	0.70931
67.431	0.32849	95.6128	0.23627		67.351	0.52238	95.6128	0.30206		67.352	0.36906	95.6128	0.29106		0.08567	0.81591	0.14967	0.6593	0.16867	0.71057
67.572	0.32941	95.8128	0.23727		67.492	0.52359	95.8128	0.30306		67.492	0.37004	95.8128	0.29206		0.08638	0.81748	0.15038	0.66152	0.16938	0.71147
67.713	0.33012	96.0128	0.23827		67.633	0.52484	96.0128	0.30406		67.633	0.37186	96.0128	0.29306		0.08708	0.81851	0.15108	0.66352	0.17008	0.71282
67.854	0.33109	96.2128	0.23927		67.773	0.5261	96.2128	0.30506		67.774	0.37383	96.2128	0.29406		0.08778	0.81946	0.15178	0.66523	0.17078	0.71455
67.995	0.33195	96.4127	0.24027		67.914	0.5274	96.4127	0.30606		67.915	0.37569	96.4127	0.29506		0.08848	0.82059	0.15248	0.667	0.17148	0.71767
68.135	0.33286	96.6126	0.24127		68.055	0.52889	96.6126	0.30706		68.056	0.37705	96.6126	0.29606		0.08919	0.8219	0.15319	0.66877	0.17219	0.72103
68.276	0.33368	96.8126	0.24227		68.196	0.53025	96.8126	0.30806		68.196	0.37718	96.8126	0.29706		0.08989	0.82332	0.15389	0.6706	0.17289	0.72421
68.417	0.33477	97.0126	0.24327		68.337	0.53162	97.0126	0.30906		68.337	0.37757	97.0126	0.29806		0.09059	0.82516	0.15459	0.67267	0.17359	0.72655
68.558	0.33576	97.2126	0.24427		68.477	0.53262	97.2126	0.31006		68.478	0.37839	97.2126	0.29906		0.09129	0.82732	0.15529	0.67456	0.17429	0.7269
68.699	0.33681	97.4125	0.24527		68.618	0.53386	97.4125	0.31106		68.619	0.37915	97.4125	0.30006		0.09199	0.82887	0.15599	0.67649	0.17499	0.72768
68.839	0.33763	97.6124	0.24627		68.759	0.53518	97.6124	0.31206		68.76	0.37996	97.6124	0.30106		0.0927	0.83008	0.1567	0.67793	0.1757	0.72915
68.98	0.33857	97.8124	0.24727		68.9	0.5368	97.8124	0.31306		68.9	0.38097	97.8124	0.30206		0.0934	0.83133	0.1574	0.67969	0.1764	0.73054
69.121	0.33957	98.0124	0.24827		69.041	0.53824	98.0124	0.31406		69.041	0.38194	98.0124	0.30306		0.0941	0.83251	0.1581	0.68155	0.1771	0.73199
69.262	0.3404	98.2124	0.24927		69.181	0.5395	98.2124	0.31506		69.182	0.38289	98.2124	0.30406		0.0948	0.83377	0.1588	0.68377	0.1778	0.73376
69.403	0.34128	98.4123	0.25027		69.322	0.54048	98.4123	0.31606		69.323	0.38393	98.4123	0.30506		0.09551	0.83483	0.15951	0.68578	0.17851	0.7355
69.543	0.34199	98.6122	0.25127		69.463	0.54168	98.6122	0.31706		69.464	0.38483	98.6122	0.30606		0.09621	0.83618	0.16021	0.68756	0.17921	0.73718
69.684	0.34261	98.8122	0.25227		69.604	0.54288	98.8122	0.31806		69.604	0.38592	98.8122	0.30706		0.09691	0.83753	0.16091	0.68899	0.17991	0.73901
69.825	0.34323	99.0122	0.25327		69.745	0.5444	99.0122	0.31906		69.745	0.38744	99.0122	0.30806		0.09761	0.83878	0.16161	0.6907	0.18061	0.74061
69.966	0.34415	99.2122	0.25427		69.885	0.54613	99.2122	0.32006		69.886	0.38909	99.2122	0.30906		0.09831	0.84037	0.16231	0.69241	0.18131	0.74253
70.107	0.34505	99.4121	0.25526		70.026	0.54783	99.4121	0.32105		70.027	0.39083	99.4121	0.31005		0.09902	0.84186	0.16302	0.69452	0.18202	0.74514
70.247	0.34599	99.612	0.25626		70.167	0.54933	99.612	0.32205		70.168	0.39252	99.612	0.31105		0.09972	0.84324	0.16372	0.69689	0.18272	0.74798
70.388	0.34717	99.812	0.25726		70.308	0.55105	99.812	0.32305		70.308	0.39407	99.812	0.31205		0.10042	0.84443	0.16442	0.69924	0.18342	0.75096
70.529	0.34821	99.952	0.25796		70.449	0.55301	99.952	0.32375		70.449	0.39553	99.952	0.31275		0.10112	0.84578	0.16512	0.70133	0.18412	0.75385
70.67	0.34923	100.002	0.25821		70.589	0.55424	100.002	0.324		70.59	0.39586	100.002	0.313		0.10183	0.84712	0.16583	0.7037	0.18483	0.75651
70.811	0.35025	100.112	0.25766		70.73	0.5551	100.112	0.32345		70.731	0.39626	100.112	0.31245		0.10253	0.84882	0.16653	0.70637	0.18553	0.75903
70.951	0.35109	100.312	0.25666		70.871	0.55622	100.312	0.32245		70.872	0.39688	100.312	0.31145		0.10323	0.85026	0.16723	0.70811	0.18623	0.7597
71.092	0.35195	100.512	0.25567		71.012	0.55739	100.512	0.32146		71.012	0.3976	100.512	0.31046		0.10393	0.8516	0.16793	0.70938	0.18693	0.76049
71.233	0.35283	100.712	0.25467		71.153	0.55819	100.712	0.32046		71.153	0.39858	100.712	0.30946		0.10463	0.85296	0.16863	0.71099	0.18763	0.76164
71.374	0.35366	100.912	0.25367		71.293	0.55959	100.912	0.31946		71.294	0.39945	100.912	0.30846		0.10534	0.85464	0.16934	0.71266	0.18834	0.76294
71.515	0.35467	101.112	0.25267		71.434	0.56123	101.112	0.31846		71.435	0.40035	101.112	0.30746		0.10604	0.85563	0.17004	0.71387	0.18904	0.76467
71.655	0.35582	101.312	0.25167		71.575	0.56257	101.312	0.31746		71.576	0.40152	101.312	0.30646		0.10674	0.85673	0.17074	0.71583	0.18974	0.76622
71.796	0.35677	101.512	0.25067		71.716	0.5638	101.512	0.31646		71.716	0.4026	101.512	0.30546		0.10744	0.85794	0.17144	0.7181	0.19044	0.76782
71.937	0.35766	101.712	0.24967		71.857	0.565	101.712	0.31546		71.857	0.40356	101.712	0.30446		0.10815	0.85932	0.17215	0.71999	0.19115	0.76987
72.078	0.35843	101.912	0.24867		71.997	0.56629	101.912	0.31446		71.998	0.40442	101.912	0.30346		0.10885	0.86086	0.17285	0.72174	0.19185	0.77175
72.219	0.35918	102.112	0.24767		72.138	0.56797	102.112	0.31346		72.139	0.40525	102.112	0.30246		0.10955	0.86253	0.17355	0.72345	0.19255	0.77346
72.359	0.35998	102.312	0.24667		72.279	0.56954	102.312	0.31246		72.28	0.40647	102.312	0.30146		0.11025	0.86399	0.17425	0.72528	0.19325	0.775
72.5	0.36071	102.512	0.24567		72.42	0.57111	102.512	0.31146		72.42	0.408	102.512	0.30046		0.11096	0.8655	0.17496	0.7276	0.19396	0.77649
72.641	0.3614	102.712	0.24467		72.561	0.5724	102.712	0.31046		72.561	0.40948	102.712	0.29946		0.11166	0.86681	0.17566	0.72979	0.19466	0.7786
72.782	0.36224	102.912	0.24367		72.701	0.57353	102.912	0.30946		72.702	0.41102	102.912	0.29846		0.11236	0.86749	0.17636	0.73196	0.19536	0.78123
72.923	0.36302	103.112	0.24267		72.842	0.57473	103.112	0.30846		72.843	0.41255	103.112	0.29746		0.11306	0.86835	0.17706	0.7338	0.19606	0.78379
73.063	0.36383	103.312	0.24167		72.983	0.57605	103.312	0.30746		72.984	0.41409	103.312	0.29646		0.11376	0.86981	0.17776	0.73543	0.19676	0.78643
73.204	0.36463	103.512	0.24067		73.124	0.57741	103.512	0.30646		73.124	0.41481	103.512	0.29546		0.11447	0.87157	0.17847	0.73713	0.19747	0.78905
73.345	0.36562	103.712	0.23967		73.265	0.57886	103.712	0.30546		73.265	0.41484	103.712	0.29446		0.11517	0.87303	0.17917	0.739	0.19817	0.79171
73.486	0.36645	103.912	0.23867		73.405	0.5803	103.912	0.30446		73.406	0.41534	103.912	0.29346		0.11587	0.87451	0.17987	0.74092	0.19887	0.79301
73.627	0.36736	104.112	0.23767		73.546	0.58168	104.112	0.30346		73.547	0.41612	104.112	0.29246		0.11657	0.87595	0.18057	0.74295	0.19957	0.79319
73.767	0.36833	104.312	0.23667		73.687	0.58296	104.312	0.30246		73.688	0.41694	104.312	0.29146		0.11728	0.87718	0.18128	0.74498	0.20028	0.79413
73.908	0.36911	104.511	0.23567		73.828	0.58458	104.511	0.30146		73.828	0.41774	104.511	0.29046		0.11798	0.87857	0.18198	0.74692	0.20098	0.79552
74.049	0.36998	104.711	0.23467		73.969	0.58627	104.711	0.30046		73.969	0.41841	104.711	0.28946		0.11868	0.87967	0.18268	0.74874	0.20168	0.797
74.19	0.37066	104.911	0.23367		74.109	0.58774	104.911	0.29946		74.11	0.41894	104.911	0.28846		0.11938	0.88072	0.18338	0.75099	0.20238	0.79843
74.331	0.37153	105.111	0.23267		74.25	0.58913	105.111	0.29846		74.251	0.41963	105.111	0.28746		0.12008	0.88163	0.18408	0.75333	0.20308	0.79966
74.471	0.37237	105.311	0.23167		74.391	0.59004	105.311	0.29746		74.392	0.42049	105.311	0.28646		0.12079	0.88278	0.18479	0.75539	0.20379	0.80065
74.612	0.3731	105.511	0.23067		74.532	0.59079	105.511	0.29646		74.532	0.42154	105.511	0.28546		0.12149	0.88403	0.18549	0.75736	0.20449	0.80189
74.753	0.37367	105.711	0.22967		74.673	0.59223	105.711	0.29546		74.673	0.42259	105.711	0.28446		0.12219	0.88553	0.18619	0.75871	0.20519	0.80343
74.894	0.3742	105.911	0.22867		74.813	0.59394	105.911	0.29446		74.814	0.42349	105.911	0.28346		0.12289	0.88679	0.18689	0.75985	0.20589	0.80527
75.035	0.37498	106.111	0.22767		74.954	0.59533	106.111	0.29346		74.955	0.42421	106.111	0.28246		0.1236	0.88803	0.1876	0.76187	0.2066	0.80711
75.175	0.37559	106.311	0.22667		75.095	0.59646	106.311	0.29246		75.096	0.42497	106.311	0.28146		0.1243	0.88943	0.1883	0.76425	0.2073	0.80872
75.316	0.37669	106.511	0.22567		75.236	0.59777	106.511	0.29146		75.236	0.42641	106.511	0.28046		0.125	0.89081	0.189	0.7662	0.208	0.81001
75.457	0.37765	106.711	0.22467		75.377	0.59904	106.711	0.29046		75.377	0.42801	106.711	0.27946		0.1257	0.89195	0.1897	0.76784	0.2087	0.81138
75.598	0.37854	106.911	0.22367		75.517	0.6003	106.911	0.28946		75.518	0.42967	106.911	0.27846		0.1264	0.89286	0.1904	0.7697	0.2094	0.81385
75.739	0.37924	107.111	0.22267		75.658	0.60172	107.111	0.28846		75.659	0.43145	107.111	0.27746		0.12711	0.89433	0.19111	0.77151	0.21011	0.8166
75.879	0.37995	107.311	0.22167		75.799	0.60282	107.311	0.28746		75.8	0.4331	107.311	0.27646		0.12781	0.89538	0.19181	0.77331	0.21081	0.81944
76.02	0.3806	107.511	0.22067		75.94	0.60388	107.511	0.28646		75.94	0.43468	107.511	0.27546		0.12851	0.89654	0.19251	0.77531	0.21151	0.82247
76.161	0.3814	107.711	0.21967		76.081	0.60508	107.711	0.28546		76.081	0.43591	107.711	0.27446		0.12921	0.89741	0.19321	0.77692	0.21221	0.82529
76.302	0.38231	107.911	0.21867		76.221	0.60634	107.911	0.28446		76.222	0.43699	107.911	0.27346		0.12992	0.89883	0.19392	0.77845	0.21292	0.828
76.443	0.38323	108.111	0.21767		76.362	0.6076	108.111	0.28346		76.363	0.43825	108.111	0.27246		0.13062	0.89979	0.19462	0.78018	0.21362	0.83013
76.583	0.38399	108.311	0.21667		76.503	0.60855	108.311	0.28246		76.504	0.43797	108.311	0.27146		0.13132	0.90078	0.19532	0.78197	0.21432	0.83201
76.724	0.38467	108.511	0.21567		76.644	0.60953	108.511	0.28146		76.644	0.43807	108.511	0.27046		0.13202	0.90146	0.19602	0.78378	0.21502	0.83421
76.865	0.38521	108.711	0.21467		76.785	0.6109	108.711	0.28046		76.785	0.43851	108.711	0.26946		0.13272	0.9028	0.19672	0.78519	0.21572	0.83387
77.006	0.3856	108.911	0.21367		76.925	0.61227	108.911	0.27946		76.926	0.43906	108.911	0.26846		0.13343	0.90407	0.19743	0.78664	0.21643	0.83416
77.147	0.38625	109.111	0.21267		77.066	0.61359	109.111	0.27846		77.067	0.43979	109.111	0.26746		0.13413	0.90493	0.19813	0.78858	0.21713	0.835
77.287	0.38725	109.311	0.21167		77.207	0.61512	109.311	0.27746		77.208	0.44055	109.311	0.26646		0.13483	0.90614	0.19883	0.79052	0.21783	0.83602
77.428	0.3882	109.511	0.21067		77.348	0.61651	109.511	0.27646		77.348	0.44153	109.511	0.26546		0.13553	0.90686	0.19953	0.7924	0.21853	0.83733
77.569	0.38925	109.71	0.20967		77.489	0.61782	109.71	0.27546		77.489	0.44227	109.71	0.26446		0.13624	0.90842	0.20024	0.79454	0.21924	0.83869
77.71	0.39015	109.91	0.20867		77.629	0.61892	109.91	0.27446		77.63	0.44288	109.91	0.26346		0.13694	0.90967	0.20094	0.79652	0.21994	0.84042
77.851	0.39071	110.11	0.20767		77.77	0.62001	110.11	0.27346		77.771	0.44338	110.11	0.26246		0.13764	0.91097	0.20164	0.79838	0.22064	0.84175
77.991	0.39126	110.31	0.20667		77.911	0.62153	110.31	0.27246		77.912	0.44401	110.31	0.26146		0.13834	0.91234	0.20234	0.79998	0.22134	0.84287
78.132	0.39182	110.51	0.20567		78.052	0.62254	110.51	0.27146		78.052	0.44494	110.51	0.26046		0.13904	0.91361	0.20304	0.80157	0.22204	0.8438
78.273	0.39233	110.71	0.20467		78.193	0.62328	110.71	0.27046		78.193	0.44577	110.71	0.25946		0.13975	0.91444	0.20375	0.8037	0.22275	0.84495
78.414	0.39307	110.91	0.20368		78.333	0.62423	110.91	0.26947		78.334	0.4465	110.91	0.25847		0.14045	0.91521	0.20445	0.80519	0.22345	0.8466
78.555	0.39386	111.11	0.20268		78.474	0.62539	111.11	0.26847		78.475	0.4471	111.11	0.25747		0.14115	0.91627	0.20515	0.80634	0.22415	0.84807
78.695	0.39483	111.31	0.20168		78.615	0.62657	111.31	0.26747		78.616	0.44779	111.31	0.25647		0.14185	0.9177	0.20585	0.80775	0.22485	0.84939
78.836	0.39574	111.51	0.20068		78.756	0.62793	111.51	0.26647		78.756	0.44844	111.51	0.25547		0.14256	0.91887	0.20656	0.80944	0.22556	0.85049
78.977	0.39642	111.71	0.19968		78.897	0.62898	111.71	0.26547		78.897	0.44907	111.71	0.25447		0.14326	0.91947	0.20726	0.81114	0.22626	0.85173
79.118	0.39713	111.91	0.19868		79.037	0.63001	111.91	0.26447		79.038	0.44979	111.91	0.25347		0.14396	0.92016	0.20796	0.81308	0.22696	0.85291
79.259	0.39785	112.11	0.19768		79.178	0.6311	112.11	0.26347		79.179	0.45065	112.11	0.25247		0.14466	0.92125	0.20866	0.81462	0.22766	0.85406
79.399	0.39869	112.31	0.19668		79.319	0.63203	112.31	0.26247		79.32	0.45143	112.31	0.25147		0.14537	0.92237	0.20937	0.81613	0.22837	0.85535
79.54	0.39939	112.51	0.19568		79.46	0.63305	112.51	0.26147		79.46	0.45224	112.51	0.25047		0.14607	0.92359	0.21007	0.81773	0.22907	0.85687
79.681	0.40014	112.71	0.19468		79.601	0.63433	112.71	0.26047		79.601	0.4532	112.71	0.24947		0.14677	0.92484	0.21077	0.81912	0.22977	0.85828
79.822	0.40068	112.91	0.19368		79.741	0.63568	112.91	0.25947		79.742	0.45409	112.91	0.24847		0.14747	0.92619	0.21147	0.82062	0.23047	0.85971
79.963	0.40137	113.11	0.19268		79.882	0.6371	113.11	0.25847		79.883	0.45493	113.11	0.24747		0.14817	0.92784	0.21217	0.82246	0.23117	0.8614
80.103	0.40204	113.31	0.19168		80.023	0.63832	113.31	0.25747		80.024	0.45567	113.31	0.24647		0.14888	0.92939	0.21288	0.82437	0.23188	0.86298
80.244	0.40272	113.51	0.19068		80.164	0.63934	113.51	0.25647		80.164	0.45655	113.51	0.24547		0.14958	0.93078	0.21358	0.82639	0.23258	0.86447
80.385	0.40342	113.71	0.18968		80.305	0.64055	113.71	0.25547		80.305	0.45724	113.71	0.24447		0.15028	0.93191	0.21428	0.82815	0.23328	0.86579
80.526	0.40428	113.91	0.18868		80.445	0.64176	113.91	0.25447		80.446	0.4581	113.91	0.24347		0.15098	0.93296	0.21498	0.82966	0.23398	0.86735
80.667	0.40512	114.11	0.18768		80.586	0.64274	114.11	0.25347		80.587	0.45894	114.11	0.24247		0.15169	0.93401	0.21569	0.83141	0.23469	0.8686
80.807	0.40586	114.31	0.18668		80.727	0.64398	114.31	0.25247		80.728	0.45986	114.31	0.24147		0.15239	0.93512	0.21639	0.83316	0.23539	0.87012
80.948	0.40659	114.51	0.18568		80.868	0.64507	114.51	0.25147		80.868	0.46075	114.51	0.24047		0.15309	0.93626	0.21709	0.8346	0.23609	0.8716
81.089	0.40711	114.709	0.18468		81.009	0.64645	114.709	0.25047		81.009	0.46165	114.709	0.23947		0.15379	0.93732	0.21779	0.8364	0.23679	0.87323
81.23	0.4077	114.909	0.18368		81.149	0.64766	114.909	0.24947		81.15	0.46216	114.909	0.23847		0.15449	0.93861	0.21849	0.838	0.23749	0.8748
81.371	0.40852	115.109	0.18268		81.29	0.64863	115.109	0.24847		81.291	0.46273	115.109	0.23747		0.1552	0.93963	0.2192	0.83996	0.2382	0.87638
81.511	0.4094	115.309	0.18168		81.431	0.65005	115.309	0.24747		81.432	0.46336	115.309	0.23647		0.1559	0.94093	0.2199	0.84171	0.2389	0.87733
81.652	0.41032	115.509	0.18068		81.572	0.65142	115.509	0.24647		81.572	0.46402	115.509	0.23547		0.1566	0.94253	0.2206	0.84316	0.2396	0.87837
81.793	0.411	115.709	0.17968		81.713	0.65258	115.709	0.24547		81.713	0.46502	115.709	0.23447		0.1573	0.94397	0.2213	0.84517	0.2403	0.87953
81.934	0.41167	115.909	0.17868		81.853	0.65372	115.909	0.24447		81.854	0.46587	115.909	0.23347		0.15801	0.94498	0.22201	0.84712	0.24101	0.88071
82.075	0.41209	116.109	0.17768		81.994	0.65461	116.109	0.24347		81.995	0.46659	116.109	0.23247		0.15871	0.94607	0.22271	0.84881	0.24171	0.88247
82.215	0.41273	116.309	0.17668		82.135	0.65548	116.309	0.24247		82.136	0.46737	116.309	0.23147		0.15941	0.94689	0.22341	0.85047	0.24241	0.88397
82.356	0.41348	116.509	0.17568		82.276	0.65666	116.509	0.24147		82.276	0.46814	116.509	0.23047		0.16011	0.94748	0.22411	0.85182	0.24311	0.88527
82.497	0.4141	116.709	0.17468		82.417	0.65812	116.709	0.24047		82.417	0.46866	116.709	0.22947		0.16081	0.94829	0.22481	0.85315	0.24381	0.88665
82.638	0.41474	116.909	0.17368		82.557	0.65937	116.909	0.23947		82.558	0.46933	116.909	0.22847		0.16152	0.94957	0.22552	0.85486	0.24452	0.88802
82.779	0.41533	117.109	0.17268		82.698	0.66039	117.109	0.23847		82.699	0.4699	117.109	0.22747		0.16222	0.95079	0.22622	0.85693	0.24522	0.88899
82.919	0.41571	117.309	0.17168		82.839	0.66129	117.309	0.23747		82.84	0.47066	117.309	0.22647		0.16292	0.95182	0.22692	0.85873	0.24592	0.8902
83.06	0.41627	117.509	0.17068		82.98	0.66223	117.509	0.23647		82.98	0.4718	117.509	0.22547		0.16362	0.95302	0.22762	0.86025	0.24662	0.89125
83.201	0.41721	117.709	0.16968		83.121	0.66293	117.709	0.23547		83.121	0.47259	117.709	0.22447		0.16433	0.95438	0.22833	0.86161	0.24733	0.8926
83.342	0.41799	117.909	0.16868		83.261	0.66403	117.909	0.23447		83.262	0.47326	117.909	0.22347		0.16503	0.95571	0.22903	0.86302	0.24803	0.89458
83.483	0.41864	118.109	0.16768		83.402	0.66521	118.109	0.23347		83.403	0.47402	118.109	0.22247		0.16573	0.9567	0.22973	0.86413	0.24873	0.89599
83.623	0.41938	118.309	0.16668		83.543	0.66637	118.309	0.23247		83.544	0.47526	118.309	0.22147		0.16643	0.95748	0.23043	0.86575	0.24943	0.89719
83.764	0.41984	118.509	0.16568		83.684	0.66769	118.509	0.23147		83.684	0.47658	118.509	0.22047		0.16713	0.95825	0.23113	0.86746	0.25013	0.89854
83.905	0.42053	118.709	0.16468		83.825	0.66893	118.709	0.23047		83.825	0.47778	118.709	0.21947		0.16784	0.95901	0.23184	0.86915	0.25084	0.90069
84.046	0.42131	118.909	0.16368		83.965	0.66992	118.909	0.22947		83.966	0.47906	118.909	0.21847		0.16854	0.96022	0.23254	0.87105	0.25154	0.90296
84.187	0.42202	119.109	0.16268		84.106	0.67065	119.109	0.22847		84.107	0.48019	119.109	0.21747		0.16924	0.96162	0.23324	0.87284	0.25224	0.90502
84.327	0.42276	119.309	0.16168		84.247	0.67153	119.309	0.22747		84.248	0.4815	119.309	0.21647		0.16994	0.9626	0.23394	0.87432	0.25294	0.90724
84.468	0.42341	119.509	0.16068		84.388	0.67274	119.509	0.22647		84.388	0.48277	119.509	0.21547		0.17065	0.96334	0.23465	0.87547	0.25365	0.9092
84.609	0.42397	119.709	0.15968		84.529	0.67389	119.709	0.22547		84.529	0.48404	119.709	0.21447		0.17135	0.96412	0.23535	0.87681	0.25435	0.91145
84.75	0.42439	119.908	0.15868		84.669	0.67498	119.908	0.22447		84.67	0.48418	119.908	0.21347		0.17205	0.96502	0.23605	0.87857	0.25505	0.91363
84.891	0.42493	120.108	0.15768		84.81	0.67626	120.108	0.22347		84.811	0.48423	120.108	0.21247		0.17275	0.96572	0.23675	0.88025	0.25575	0.91582
85.031	0.42568	120.308	0.15668		84.951	0.67762	120.308	0.22247		84.952	0.4844	120.308	0.21147		0.17346	0.96654	0.23746	0.88185	0.25646	0.91616
85.172	0.42646	120.508	0.15568		85.092	0.67857	120.508	0.22147		85.092	0.48475	120.508	0.21047		0.17416	0.96766	0.23816	0.8837	0.25716	0.91635
85.313	0.42717	120.708	0.15468		85.233	0.67944	120.708	0.22047		85.233	0.48493	120.708	0.20947		0.17486	0.96853	0.23886	0.88565	0.25786	0.91674
85.454	0.42807	120.908	0.15368		85.373	0.68052	120.908	0.21947		85.374	0.48529	120.908	0.20847		0.17556	0.9693	0.23956	0.88709	0.25856	0.91742
85.595	0.42888	121.108	0.15269		85.514	0.68113	121.108	0.21848		85.515	0.48564	121.108	0.20748		0.17626	0.96994	0.24026	0.88841	0.25926	0.91783
85.735	0.42936	121.308	0.15169		85.655	0.68181	121.308	0.21748		85.656	0.48602	121.308	0.20648		0.17697	0.97069	0.24097	0.89001	0.25997	0.91853
85.876	0.42977	121.508	0.15069		85.796	0.68256	121.508	0.21648		85.796	0.48657	121.508	0.20548		0.17767	0.97165	0.24167	0.891	0.26067	0.9192
86.017	0.43034	121.708	0.14969		85.937	0.68334	121.708	0.21548		85.937	0.48729	121.708	0.20448		0.17837	0.97268	0.24237	0.8921	0.26137	0.91994
86.158	0.43087	121.908	0.14869		86.077	0.68479	121.908	0.21448		86.078	0.48811	121.908	0.20348		0.17907	0.97363	0.24307	0.89327	0.26207	0.92094
86.299	0.43149	122.108	0.14769		86.218	0.6859	122.108	0.21348		86.219	0.48869	122.108	0.20248		0.17978	0.97438	0.24378	0.89449	0.26278	0.92223
86.439	0.43224	122.308	0.14669		86.359	0.68699	122.308	0.21248		86.36	0.48911	122.308	0.20148		0.18048	0.9742	0.24448	0.89656	0.26348	0.92367
86.58	0.43291	122.508	0.14569		86.5	0.68802	122.508	0.21148		86.5	0.48936	122.508	0.20048		0.18118	0.97406	0.24518	0.89819	0.26418	0.92474
86.721	0.43356	122.708	0.14469		86.641	0.68899	122.708	0.21048		86.641	0.48993	122.708	0.19948		0.18188	0.97413	0.24588	0.8998	0.26488	0.92552
86.862	0.43415	122.908	0.14369		86.781	0.68994	122.908	0.20948		86.782	0.49033	122.908	0.19848		0.18258	0.97397	0.24658	0.90133	0.26558	0.92605
87.003	0.43468	123.108	0.14269		86.922	0.69072	123.108	0.20848		86.923	0.49076	123.108	0.19748		0.18329	0.97431	0.24729	0.9028	0.26629	0.92709
87.143	0.43521	123.308	0.14169		87.063	0.69137	123.308	0.20748		87.064	0.49141	123.308	0.19648		0.18399	0.97455	0.24799	0.90422	0.26699	0.92784
87.284	0.43564	123.508	0.14069		87.204	0.69241	123.508	0.20648		87.204	0.49217	123.508	0.19548		0.18469	0.97508	0.24869	0.90545	0.26769	0.92866
87.425	0.43632	123.708	0.13969		87.345	0.69333	123.708	0.20548		87.345	0.49281	123.708	0.19448		0.18539	0.97567	0.24939	0.9065	0.26839	0.92983
87.566	0.43683	123.908	0.13869		87.485	0.69449	123.908	0.20448		87.486	0.49316	123.908	0.19348		0.1861	0.97622	0.2501	0.90805	0.2691	0.93117
87.707	0.43743	124.108	0.13769		87.626	0.69548	124.108	0.20348		87.627	0.49366	124.108	0.19248		0.1868	0.97637	0.2508	0.90945	0.2698	0.93233
87.847	0.43813	124.308	0.13669		87.767	0.69667	124.308	0.20248		87.768	0.49424	124.308	0.19148		0.1875	0.97646	0.2515	0.91114	0.2705	0.933
87.988	0.43879	124.508	0.13569		87.908	0.69787	124.508	0.20148		87.908	0.49483	124.508	0.19048		0.1882	0.97721	0.2522	0.91264	0.2712	0.93394
88.129	0.4394	124.708	0.13469		88.049	0.69873	124.708	0.20048		88.049	0.49543	124.708	0.18948		0.1889	0.97788	0.2529	0.91437	0.2719	0.93499
88.27	0.43988	124.907	0.13369		88.189	0.70011	124.907	0.19948		88.19	0.49601	124.907	0.18848		0.18961	0.97857	0.25361	0.91613	0.27261	0.93606
88.411	0.4404	125.107	0.13269		88.33	0.70094	125.107	0.19848		88.331	0.4965	125.107	0.18748		0.19031	0.9792	0.25431	0.91745	0.27331	0.93714
88.551	0.44096	125.307	0.13169		88.471	0.70166	125.307	0.19748		88.472	0.49717	125.307	0.18648		0.19101	0.97967	0.25501	0.91943	0.27401	0.93819
88.692	0.44156	125.507	0.13069		88.612	0.70222	125.507	0.19648		88.612	0.49774	125.507	0.18548		0.19171	0.97968	0.25571	0.92071	0.27471	0.9391
88.833	0.44223	125.707	0.12969		88.753	0.70297	125.707	0.19548		88.753	0.49878	125.707	0.18448		0.19242	0.9798	0.25642	0.92186	0.27542	0.9403
88.974	0.44294	125.907	0.12869		88.893	0.7038	125.907	0.19448		88.894	0.49995	125.907	0.18348		0.19312	0.98042	0.25712	0.92281	0.27612	0.94134
89.115	0.44374	126.107	0.12769		89.034	0.70435	126.107	0.19348		89.035	0.50093	126.107	0.18248		0.19382	0.98078	0.25782	0.92399	0.27682	0.94315
89.255	0.44443	126.307	0.12669		89.175	0.70508	126.307	0.19248		89.176	0.50198	126.307	0.18148		0.19452	0.98094	0.25852	0.92528	0.27752	0.94517
89.396	0.44503	126.507	0.12569		89.316	0.706	126.507	0.19148		89.316	0.50292	126.507	0.18048		0.19522	0.98124	0.25922	0.9262	0.27822	0.94687
89.537	0.44557	126.707	0.12469		89.457	0.70656	126.707	0.19048		89.457	0.50399	126.707	0.17948		0.19593	0.98192	0.25993	0.92737	0.27893	0.94869
89.678	0.44629	126.907	0.12369		89.597	0.70715	126.907	0.18948		89.598	0.5052	126.907	0.17848		0.19663	0.98247	0.26063	0.92877	0.27963	0.95034
89.819	0.44664	127.107	0.12269		89.738	0.70812	127.107	0.18848		89.739	0.50623	127.107	0.17748		0.19733	0.98317	0.26133	0.92972	0.28033	0.95219
89.959	0.4472	127.307	0.12169		89.879	0.70907	127.307	0.18748		89.88	0.50725	127.307	0.17648		0.19803	0.98381	0.26203	0.93069	0.28103	0.95427
90.1	0.44768	127.507	0.12069		90.02	0.71026	127.507	0.18648		90.02	0.5083	127.507	0.17548		0.19874	0.98445	0.26274	0.93216	0.28174	0.95605
90.241	0.44808	127.707	0.11969		90.161	0.71118	127.707	0.18548		90.161	0.50934	127.707	0.17448		0.19944	0.98484	0.26344	0.93361	0.28244	0.95783
90.382	0.44872	127.907	0.11869		90.301	0.712	127.907	0.18448		90.302	0.50858	127.907	0.17348		0.20014	0.98539	0.26414	0.93535	0.28314	0.95964
90.523	0.44938	128.107	0.11769		90.442	0.71257	128.107	0.18348		90.443	0.50819	128.107	0.17248		0.20084	0.98572	0.26484	0.93676	0.28384	0.96146
90.663	0.45011	128.307	0.11669		90.583	0.71293	128.307	0.18248		90.584	0.50832	128.307	0.17148		0.20154	0.98572	0.26554	0.93802	0.28454	0.96031
90.804	0.45056	128.507	0.11569		90.724	0.7135	128.507	0.18148		90.724	0.50869	128.507	0.17048		0.20225	0.98564	0.26625	0.93898	0.28525	0.95977
90.945	0.45102	128.707	0.11469		90.865	0.71419	128.707	0.18048		90.865	0.5091	128.707	0.16948		0.20295	0.98609	0.26695	0.93968	0.28595	0.96009
91.086	0.45134	128.907	0.11369		91.005	0.71515	128.907	0.17948		91.006	0.50934	128.907	0.16848		0.20365	0.98627	0.26765	0.94064	0.28665	0.96079
91.227	0.45194	129.107	0.11269		91.146	0.71578	129.107	0.17848		91.147	0.50957	129.107	0.16748		0.20435	0.98658	0.26835	0.94176	0.28735	0.96157
91.367	0.45266	129.307	0.11169		91.287	0.7163	129.307	0.17748		91.288	0.51001	129.307	0.16648		0.20506	0.98708	0.26906	0.94321	0.28806	0.96206
91.508	0.45311	129.507	0.11069		91.428	0.71697	129.507	0.17648		91.428	0.51039	129.507	0.16548		0.20576	0.98755	0.26976	0.94425	0.28876	0.96254
91.649	0.4534	129.707	0.10969		91.569	0.71761	129.707	0.17548		91.569	0.51063	129.707	0.16448		0.20646	0.98809	0.27046	0.94515	0.28946	0.96336
91.79	0.45381	129.906	0.10869		91.709	0.71834	129.906	0.17448		91.71	0.51096	129.906	0.16348		0.20716	0.9884	0.27116	0.94623	0.29016	0.96407
91.931	0.45474	130.106	0.10769		91.85	0.71891	130.106	0.17348		91.851	0.5112	130.106	0.16248		0.20787	0.98884	0.27187	0.94729	0.29087	0.96458
92.071	0.45544	130.306	0.10669		91.991	0.71946	130.306	0.17248		91.992	0.51151	130.306	0.16148		0.20857	0.98945	0.27257	0.94845	0.29157	0.96522
92.212	0.45603	130.506	0.10569		92.132	0.72	130.506	0.17148		92.132	0.51189	130.506	0.16048		0.20927	0.9901	0.27327	0.94942	0.29227	0.96571
92.353	0.45665	130.706	0.10469		92.273	0.72006	130.706	0.17048		92.273	0.51245	130.706	0.15948		0.20997	0.99037	0.27397	0.95035	0.29297	0.96632
92.494	0.45716	130.906	0.1037		92.413	0.72081	130.906	0.16949		92.414	0.51301	130.906	0.15849		0.21067	0.99071	0.27467	0.95127	0.29367	0.96703
92.635	0.45759	131.106	0.1027		92.554	0.72159	131.106	0.16849		92.555	0.51353	131.106	0.15749		0.21138	0.99101	0.27538	0.95159	0.29438	0.96805
92.775	0.45784	131.306	0.1017		92.695	0.72264	131.306	0.16749		92.696	0.51403	131.306	0.15649		0.21208	0.99132	0.27608	0.95278	0.29508	0.96907
92.916	0.45831	131.506	0.1007		92.836	0.72363	131.506	0.16649		92.836	0.51436	131.506	0.15549		0.21278	0.99141	0.27678	0.95402	0.29578	0.97001
93.057	0.45873	131.706	0.0997		92.977	0.72443	131.706	0.16549		92.977	0.51446	131.706	0.15449		0.21348	0.99143	0.27748	0.95558	0.29648	0.97093
93.198	0.45923	131.906	0.0987		93.117	0.72497	131.906	0.16449		93.118	0.5146	131.906	0.15349		0.21419	0.99158	0.27819	0.95709	0.29719	0.97157
93.339	0.46011	132.106	0.0977		93.258	0.72548	132.106	0.16349		93.259	0.51488	132.106	0.15249		0.21489	0.99221	0.27889	0.95834	0.29789	0.97184
93.479	0.46079	132.306	0.0967		93.399	0.72596	132.306	0.16249		93.4	0.51519	132.306	0.15149		0.21559	0.99258	0.27959	0.95927	0.29859	0.97215
93.62	0.46119	132.506	0.0957		93.54	0.72643	132.506	0.16149		93.54	0.51566	132.506	0.15049		0.21629	0.99285	0.28029	0.96016	0.29929	0.97271
93.761	0.46144	132.706	0.0947		93.681	0.72686	132.706	0.16049		93.681	0.51609	132.706	0.14949		0.21699	0.99301	0.28099	0.96101	0.29999	0.97332
93.902	0.46185	132.906	0.0937		93.821	0.72731	132.906	0.15949		93.822	0.51624	132.906	0.14849		0.2177	0.99319	0.2817	0.96185	0.3007	0.97418
94.043	0.46239	133.106	0.0927		93.962	0.72788	133.106	0.15849		93.963	0.5166	133.106	0.14749		0.2184	0.99353	0.2824	0.96263	0.3014	0.97499
94.183	0.46293	133.306	0.0917		94.103	0.72845	133.306	0.15749		94.104	0.51697	133.306	0.14649		0.2191	0.99411	0.2831	0.96344	0.3021	0.97533
94.324	0.46343	133.506	0.0907		94.244	0.72897	133.506	0.15649		94.244	0.51736	133.506	0.14549		0.2198	0.99409	0.2838	0.96441	0.3028	0.97601
94.465	0.46388	133.706	0.0897		94.385	0.72995	133.706	0.15549		94.385	0.51759	133.706	0.14449		0.22051	0.99441	0.28451	0.96538	0.30351	0.97671
94.606	0.46427	133.906	0.0887		94.525	0.73056	133.906	0.15449		94.526	0.51776	133.906	0.14349		0.22121	0.99446	0.28521	0.96629	0.30421	0.97745
94.747	0.46468	134.106	0.0877		94.666	0.73128	134.106	0.15349		94.667	0.51813	134.106	0.14249		0.22191	0.99441	0.28591	0.96778	0.30491	0.97793
94.887	0.46516	134.306	0.0867		94.807	0.73195	134.306	0.15249		94.808	0.51883	134.306	0.14149		0.22261	0.9946	0.28661	0.96879	0.30561	0.9783
95.028	0.46543	134.506	0.0857		94.948	0.73248	134.506	0.15149		94.948	0.51976	134.506	0.14049		0.22331	0.99533	0.28731	0.96996	0.30631	0.979
95.169	0.46573	134.706	0.0847		95.089	0.7328	134.706	0.15049		95.089	0.52071	134.706	0.13949		0.22402	0.99568	0.28802	0.97105	0.30702	0.98024
95.31	0.46637	134.906	0.0837		95.229	0.73329	134.906	0.14949		95.23	0.52162	134.906	0.13849		0.22472	0.99592	0.28872	0.97196	0.30772	0.98185
95.451	0.46705	135.105	0.0827		95.37	0.73392	135.105	0.14849		95.371	0.52247	135.105	0.13749		0.22542	0.9965	0.28942	0.97262	0.30842	0.9835
95.591	0.46765	135.305	0.0817		95.511	0.73459	135.305	0.14749		95.512	0.52302	135.305	0.13649		0.22612	0.99664	0.29012	0.97348	0.30912	0.98509
95.732	0.46795	135.505	0.0807		95.652	0.73495	135.505	0.14649		95.652	0.52375	135.505	0.13549		0.22683	0.99613	0.29083	0.97453	0.30983	0.98658
95.873	0.46816	135.705	0.0797		95.793	0.73511	135.705	0.14549		95.793	0.52469	135.705	0.13449		0.22753	0.9963	0.29153	0.97563	0.31053	0.98758
96.014	0.46833	135.905	0.0787		95.933	0.73554	135.905	0.14449		95.934	0.52552	135.905	0.13349		0.22823	0.9963	0.29223	0.97633	0.31123	0.98886
96.155	0.46881	136.105	0.0777		96.074	0.73586	136.105	0.14349		96.075	0.5264	136.105	0.13249		0.22893	0.9963	0.29293	0.97678	0.31193	0.99049
96.295	0.46919	136.305	0.0767		96.215	0.73613	136.305	0.14249		96.216	0.52606	136.305	0.13149		0.22963	0.99666	0.29363	0.97758	0.31263	0.99195
96.436	0.46968	136.505	0.0757		96.356	0.7366	136.505	0.14149		96.356	0.5256	136.505	0.13049		0.23034	0.99699	0.29434	0.97823	0.31334	0.99348
96.577	0.4701	136.705	0.0747		96.497	0.73712	136.705	0.14049		96.497	0.52542	136.705	0.12949		0.23104	0.99717	0.29504	0.97882	0.31404	0.99302
96.718	0.47046	136.905	0.0737		96.637	0.73753	136.905	0.13949		96.638	0.52553	136.905	0.12849		0.23174	0.99736	0.29574	0.97967	0.31474	0.99235
96.859	0.47044	137.105	0.0727		96.778	0.73792	137.105	0.13849		96.779	0.52573	137.105	0.12749		0.23244	0.99738	0.29644	0.98057	0.31544	0.99215
96.999	0.47058	137.305	0.0717		96.919	0.73844	137.305	0.13749		96.92	0.5258	137.305	0.12649		0.23315	0.99737	0.29715	0.98134	0.31615	0.99242
97.14	0.47104	137.505	0.0707		97.06	0.73912	137.505	0.13649		97.06	0.5258	137.505	0.12549		0.23385	0.99762	0.29785	0.98209	0.31685	0.99285
97.281	0.47139	137.705	0.0697		97.201	0.7395	137.705	0.13549		97.201	0.52594	137.705	0.12449		0.23455	0.99785	0.29855	0.983	0.31755	0.99306
97.422	0.4717	137.905	0.0687		97.341	0.74005	137.905	0.13449		97.342	0.52618	137.905	0.12349		0.23525	0.99791	0.29925	0.98411	0.31825	0.99315
97.563	0.4718	138.105	0.0677		97.482	0.7403	138.105	0.13349		97.483	0.52634	138.105	0.12249		0.23596	0.99819	0.29996	0.98484	0.31896	0.99347
97.703	0.47193	138.305	0.0667		97.623	0.74057	138.305	0.13249		97.624	0.52655	138.305	0.12149		0.23666	0.99871	0.30066	0.98578	0.31966	0.99396
97.844	0.47231	138.505	0.0657		97.764	0.74122	138.505	0.13149		97.764	0.5267	138.505	0.12049		0.23736	0.99876	0.30136	0.98636	0.32036	0.99431
97.985	0.47275	138.705	0.0647		97.905	0.74187	138.705	0.13049		97.905	0.52678	138.705	0.11949		0.23806	0.99835	0.30206	0.98695	0.32106	0.99475
98.126	0.47302	138.905	0.0637		98.045	0.74256	138.905	0.12949		98.046	0.52695	138.905	0.11849		0.23876	0.99841	0.30276	0.98803	0.32176	0.99508
98.267	0.4733	139.105	0.0627		98.186	0.74329	139.105	0.12849		98.187	0.52716	139.105	0.11749		0.23947	0.99834	0.30347	0.98909	0.32247	0.99531
98.407	0.47339	139.305	0.0617		98.327	0.74383	139.305	0.12749		98.328	0.52739	139.305	0.11649		0.24017	0.99857	0.30417	0.99023	0.32317	0.99568
98.548	0.47352	139.505	0.0607		98.468	0.74412	139.505	0.12649		98.468	0.52745	139.505	0.11549		0.24087	0.99902	0.30487	0.99141	0.32387	0.9961
98.689	0.47389	139.705	0.0597		98.609	0.74446	139.705	0.12549		98.609	0.52735	139.705	0.11449		0.24157	0.99952	0.30557	0.99234	0.32457	0.99657
98.83	0.47401	139.905	0.0587		98.749	0.74469	139.905	0.12449		98.75	0.52737	139.905	0.11349		0.24228	0.9997	0.30628	0.99297	0.32528	0.99677
98.971	0.47423	140.104	0.0577		98.89	0.7451	140.104	0.12349		98.891	0.52756	140.104	0.11249		0.24298	0.99952	0.30698	0.99365	0.32598	0.9967
99.111	0.47438	140.304	0.0567		99.031	0.74564	140.304	0.12249		99.032	0.52787	140.304	0.11149		0.24368	0.99942	0.30768	0.99418	0.32668	0.99682
99.252	0.47468	140.504	0.0557		99.172	0.74584	140.504	0.12149		99.172	0.52812	140.504	0.11049		0.24438	0.99962	0.30838	0.99497	0.32738	0.99722
99.393	0.47495	140.704	0.0547		99.313	0.74604	140.704	0.12049		99.313	0.52816	140.704	0.10949		0.24508	0.99986	0.30908	0.9959	0.32808	0.99782
99.534	0.47512	140.904	0.0537		99.453	0.74644	140.904	0.11949		99.454	0.52825	140.904	0.10849		0.24579	0.99986	0.30979	0.99641	0.32879	0.99831
99.675	0.47551	141.104	0.05271		99.594	0.74675	141.104	0.1185		99.595	0.52834	141.104	0.1075		0.24649	0.99989	0.31049	0.99691	0.32949	0.99847
99.815	0.47577	141.304	0.05171		99.735	0.74691	141.304	0.1175		99.736	0.52842	141.304	0.1065		0.24719	0.99987	0.31119	0.99768	0.33019	0.99871
99.956	0.47611	141.504	0.05071		99.876	0.74721	141.504	0.1165		99.876	0.52859	141.504	0.1055		0.24789	0.99983	0.31189	0.99833	0.33089	0.99895
100.097	0.4764	141.704	0.04971		100.017	0.74747	141.704	0.1155		100.017	0.52882	141.704	0.1045		0.2486	0.9998	0.3126	0.99878	0.3316	0.99916
100.238	0.47666	141.904	0.04871		100.157	0.74797	141.904	0.1145		100.158	0.52905	141.904	0.1035		0.2493	1	0.3133	0.99942	0.3323	0.99952
100.379	0.47721	142.104	0.04771		100.298	0.7482	142.104	0.1135		100.299	0.52919	142.104	0.1025		0.25	0.99999	0.314	1	0.333	1
100.519	0.47747	142.304	0.04671		100.439	0.74869	142.304	0.1125		100.44	0.52942	142.304	0.1015
100.66	0.4779	142.504	0.04571		100.58	0.74921	142.504	0.1115		100.58	0.52927	142.504	0.1005
100.801	0.47799	142.704	0.04471		100.721	0.74948	142.704	0.1105		100.721	0.5292	142.704	0.0995
100.942	0.47804	142.904	0.04371		100.861	0.74969	142.904	0.1095		100.862	0.52928	142.904	0.0985
101.083	0.47813	143.104	0.04271		101.002	0.75023	143.104	0.1085		101.003	0.52935	143.104	0.0975
101.223	0.47819	143.304	0.04171		101.143	0.75074	143.304	0.1075		101.144	0.52941	143.304	0.0965
101.364	0.4784	143.504	0.04071		101.284	0.75115	143.504	0.1065		101.284	0.52946	143.504	0.0955
101.505	0.47838	143.704	0.03971		101.425	0.75154	143.704	0.1055		101.425	0.52962	143.704	0.0945
101.646	0.47853	143.904	0.03871		101.565	0.75208	143.904	0.1045		101.566	0.52965	143.904	0.0935
101.787	0.47893	144.104	0.03771		101.706	0.75197	144.104	0.1035		101.707	0.52975	144.104	0.0925
101.927	0.4789	144.304	0.03671		101.847	0.75203	144.304	0.1025		101.848	0.52994	144.304	0.0915
102.068	0.47916	144.504	0.03571		101.988	0.75215	144.504	0.1015		101.988	0.53017	144.504	0.0905
102.209	0.47936	144.704	0.03471		102.129	0.75217	144.704	0.1005		102.129	0.53022	144.704	0.0895
102.35	0.47957	144.904	0.03371		102.269	0.75219	144.904	0.0995		102.27	0.53029	144.904	0.0885
102.491	0.47997	145.104	0.03271		102.41	0.75238	145.104	0.0985		102.411	0.53041	145.104	0.0875
102.631	0.48021	145.303	0.03171		102.551	0.75253	145.303	0.0975		102.552	0.53065	145.303	0.0865
102.772	0.48039	145.503	0.03071		102.692	0.75306	145.503	0.0965		102.692	0.53066	145.503	0.0855
102.913	0.48061	145.703	0.02971		102.833	0.75331	145.703	0.0955		102.833	0.53061	145.703	0.0845
103.054	0.48061	145.903	0.02871		102.973	0.75343	145.903	0.0945		102.974	0.53039	145.903	0.0835
103.195	0.48069	146.103	0.02771		103.114	0.7536	146.103	0.0935		103.115	0.53012	146.103	0.0825
103.335	0.48086	146.303	0.02671		103.255	0.75372	146.303	0.0925		103.256	0.53008	146.303	0.0815
103.476	0.48106	146.503	0.02571		103.396	0.75373	146.503	0.0915		103.396	0.53025	146.503	0.0805
103.617	0.48131	146.703	0.02471		103.537	0.75409	146.703	0.0905		103.537	0.53043	146.703	0.0795
103.758	0.48155	146.903	0.02371		103.677	0.75443	146.903	0.0895		103.678	0.5306	146.903	0.0785
103.899	0.48183	147.103	0.02271		103.818	0.75463	147.103	0.0885		103.819	0.53067	147.103	0.0775
104.039	0.48202	147.303	0.02171		103.959	0.75454	147.303	0.0875		103.96	0.53058	147.303	0.0765
104.18	0.48216	147.503	0.02071		104.1	0.75447	147.503	0.0865		104.1	0.53058	147.503	0.0755
104.321	0.48212	147.703	0.01971		104.241	0.75456	147.703	0.0855		104.241	0.53033	147.703	0.0745
104.462	0.48225	147.903	0.01871		104.381	0.75467	147.903	0.0845		104.382	0.53016	147.903	0.0735
104.603	0.4825	148.103	0.01771		104.522	0.75453	148.103	0.0835		104.523	0.53032	148.103	0.0725
104.743	0.48264	148.303	0.01671		104.663	0.75452	148.303	0.0825		104.664	0.5305	148.303	0.0715
104.884	0.48271	148.503	0.01571		104.804	0.75445	148.503	0.0815		104.804	0.5306	148.503	0.0705
105.025	0.48228	148.703	0.01471		104.945	0.75462	148.703	0.0805		104.945	0.53075	148.703	0.0695
105.166	0.48231	148.903	0.01371		105.085	0.75469	148.903	0.0795		105.086	0.53062	148.903	0.0685
105.307	0.48257	149.103	0.01271		105.226	0.75502	149.103	0.0785		105.227	0.5305	149.103	0.0675
105.447	0.4829	149.303	0.01171		105.367	0.75507	149.303	0.0775		105.368	0.53	149.303	0.0665
105.588	0.48325	149.503	0.01071		105.508	0.75509	149.503	0.0765		105.508	0.52963	149.503	0.0655
105.729	0.48336	149.703	0.00971		105.649	0.75501	149.703	0.0755		105.649	0.52959	149.703	0.0645
105.87	0.48355	149.903	0.00871		105.789	0.75481	149.903	0.0745		105.79	0.52944	149.903	0.0635
106.011	0.48352	150.103	0.00771		105.93	0.75485	150.103	0.0735		105.931	0.52918	150.103	0.0625
106.151	0.4835	150.302	0.00671		106.071	0.75515	150.302	0.0725		106.072	0.52908	150.302	0.0615
106.292	0.48333	150.502	0.00571		106.212	0.75559	150.502	0.0715		106.212	0.52902	150.502	0.0605
106.433	0.48327	150.712	0.00466		106.353	0.75578	150.712	0.07045		106.353	0.52894	150.712	0.05945
106.574	0.48319	150.922	0.00361		106.493	0.756	150.922	0.0694		106.494	0.5286	150.922	0.0584
106.715	0.48332	151.122	0.00261		106.634	0.75588	151.122	0.0684		106.635	0.52817	151.122	0.0574
106.855	0.48336	151.322	0.00162		106.775	0.75574	151.322	0.06741		106.776	0.52781	151.322	0.05641
106.996	0.48349	151.522	0.000615374		106.916	0.75558	151.522	0.06641		106.916	0.52763	151.522	0.05541
107.137	0.48365	151.722	-0.000384429		107.057	0.75547	151.722	0.06541		107.057	0.52765	151.722	0.05441
107.278	0.48385	151.922	-0.00138		107.197	0.75552	151.922	0.06441		107.198	0.52749	151.922	0.05341
107.419	0.48384	152.122	-0.00238		107.338	0.75574	152.122	0.06341		107.339	0.52744	152.122	0.05241
107.559	0.48374	152.322	-0.00338		107.479	0.7558	152.322	0.06241		107.48	0.52727	152.322	0.05141
107.7	0.48359	152.522	-0.00438		107.62	0.75581	152.522	0.06141		107.62	0.52709	152.522	0.05041
107.841	0.48355	152.722	-0.00538		107.761	0.75562	152.722	0.06041		107.761	0.52698	152.722	0.04941
107.982	0.48365	152.922	-0.00638		107.901	0.75556	152.922	0.05941		107.902	0.52706	152.922	0.04841
108.123	0.48352	153.122	-0.00738		108.042	0.75544	153.122	0.05841		108.043	0.52707	153.122	0.04741
108.263	0.48357	153.322	-0.00838		108.183	0.75562	153.322	0.05741		108.184	0.52695	153.322	0.04641
108.404	0.48351	153.522	-0.00938		108.324	0.75549	153.522	0.05641		108.324	0.52661	153.522	0.04541
108.545	0.48351	153.722	-0.01038		108.465	0.75539	153.722	0.05541		108.465	0.52624	153.722	0.04441
108.686	0.48353	153.922	-0.01138		108.605	0.75503	153.922	0.05441		108.606	0.52605	153.922	0.04341
108.827	0.48359	154.122	-0.01238		108.746	0.75489	154.122	0.05341		108.747	0.52607	154.122	0.04241
108.967	0.48385	154.322	-0.01338		108.887	0.75449	154.322	0.05241		108.888	0.52594	154.322	0.04141
109.108	0.48418	154.522	-0.01438		109.028	0.75411	154.522	0.05141		109.028	0.52577	154.522	0.04041
109.249	0.48423	154.722	-0.01538		109.169	0.75425	154.722	0.05041		109.169	0.52543	154.722	0.03941
109.39	0.48417	154.922	-0.01638		109.309	0.75438	154.922	0.04941		109.31	0.52547	154.922	0.03841
109.531	0.48385	155.122	-0.01738		109.45	0.75427	155.122	0.04841		109.451	0.52546	155.122	0.03741
109.671	0.48353	155.321	-0.01838		109.591	0.7544	155.321	0.04741		109.592	0.52542	155.321	0.03641
109.812	0.48344	155.521	-0.01938		109.732	0.75445	155.521	0.04641		109.732	0.52553	155.521	0.03541
109.953	0.48356	155.721	-0.02038		109.873	0.75467	155.721	0.04541		109.873	0.52552	155.721	0.03441
110.094	0.48351	155.921	-0.02138		110.013	0.75431	155.921	0.04441		110.014	0.52533	155.921	0.03341
110.235	0.48351	156.121	-0.02238		110.154	0.75404	156.121	0.04341		110.155	0.52503	156.121	0.03241
110.375	0.48371	156.321	-0.02338		110.295	0.75373	156.321	0.04241		110.296	0.52483	156.321	0.03141
110.516	0.48365	156.521	-0.02438		110.436	0.75361	156.521	0.04141		110.436	0.52453	156.521	0.03041
110.657	0.48379	156.721	-0.02538		110.577	0.75369	156.721	0.04041		110.577	0.52418	156.721	0.02941
110.798	0.48363	156.921	-0.02638		110.717	0.75377	156.921	0.03941		110.718	0.52398	156.921	0.02841
110.939	0.48322	157.121	-0.02738		110.858	0.7538	157.121	0.03841		110.859	0.52361	157.121	0.02741
111.079	0.48292	157.321	-0.02838		110.999	0.75355	157.321	0.03741		111	0.52326	157.321	0.02641
111.22	0.48291	157.521	-0.02938		111.14	0.75327	157.521	0.03641		111.14	0.52314	157.521	0.02541
111.361	0.48268	157.731	-0.03043		111.281	0.75311	157.731	0.03536		111.281	0.52312	157.731	0.02436
111.502	0.48277	157.941	-0.03148		111.421	0.75265	157.941	0.03431		111.422	0.52279	157.941	0.02331
111.643	0.48297	158.141	-0.03248		111.562	0.75227	158.141	0.03331		111.563	0.5223	158.141	0.02231
111.783	0.48304	158.341	-0.03348		111.703	0.75207	158.341	0.03231		111.704	0.52179	158.341	0.02131
111.924	0.48289	158.541	-0.03448		111.844	0.75186	158.541	0.03131		111.844	0.52138	158.541	0.02031
112.065	0.48242	158.741	-0.03548		111.985	0.75167	158.741	0.03031		111.985	0.52098	158.741	0.01931
112.206	0.48217	158.941	-0.03648		112.125	0.75192	158.941	0.02931		112.126	0.52069	158.941	0.01831
112.347	0.48192	159.151	-0.03753		112.266	0.75161	159.151	0.02826		112.267	0.52051	159.151	0.01726
112.487	0.4818	159.361	-0.03858		112.407	0.75142	159.361	0.02721		112.408	0.52029	159.361	0.01621
112.628	0.48168	159.561	-0.03958		112.548	0.7512	159.561	0.02621		112.548	0.52006	159.561	0.01521
112.769	0.48151	159.761	-0.04058		112.689	0.75136	159.761	0.02521		112.689	0.51981	159.761	0.01421
112.91	0.48119	159.961	-0.04158		112.829	0.75109	159.961	0.02421		112.83	0.51959	159.961	0.01321
113.051	0.481	160.161	-0.04258		112.97	0.75071	160.161	0.02321		112.971	0.51917	160.161	0.01221
113.191	0.48103	160.361	-0.04358		113.111	0.75058	160.361	0.02221		113.112	0.51878	160.361	0.01121
113.332	0.4809	160.56	-0.04458		113.252	0.7505	160.56	0.02121		113.252	0.51841	160.56	0.01021
113.473	0.48086	160.76	-0.04558		113.393	0.75026	160.76	0.02021		113.393	0.518	160.76	0.00921
113.614	0.4807	160.96	-0.04658		113.533	0.75006	160.96	0.01921		113.534	0.51772	160.96	0.00821
113.755	0.48058	161.16	-0.04758		113.674	0.74963	161.16	0.01821		113.675	0.51743	161.16	0.00721
113.895	0.48034	161.36	-0.04857		113.815	0.74916	161.36	0.01722		113.816	0.5172	161.36	0.00622
114.036	0.48022	161.56	-0.04958		113.956	0.74882	161.56	0.01621		113.956	0.51658	161.56	0.00521
114.177	0.48023	161.76	-0.05057		114.097	0.74849	161.76	0.01522		114.097	0.5164	161.76	0.00422
114.318	0.4801	161.96	-0.05157		114.237	0.74827	161.96	0.01422		114.238	0.51634	161.96	0.00322
114.459	0.47974	162.16	-0.05257		114.378	0.74803	162.16	0.01322		114.379	0.51639	162.16	0.00222
114.599	0.47949	162.36	-0.05357		114.519	0.74792	162.36	0.01222		114.52	0.51629	162.36	0.00122
114.74	0.4792	162.56	-0.05457		114.66	0.74753	162.56	0.01122		114.66	0.51516	162.56	0.000215894
114.881	0.4788	162.76	-0.05557		114.801	0.74712	162.76	0.01022		114.801	0.5139	162.76	-0.000783575
115.022	0.47878	162.96	-0.05657		114.941	0.74667	162.96	0.00922		114.942	0.51322	162.96	-0.00178
115.163	0.47877	163.16	-0.05757		115.082	0.74617	163.16	0.00822		115.083	0.51314	163.16	-0.00278
115.303	0.47874	163.36	-0.05857		115.223	0.74577	163.36	0.00722		115.224	0.51344	163.36	-0.00378
115.444	0.47865	163.56	-0.05957		115.364	0.74575	163.56	0.00622		115.364	0.51379	163.56	-0.00478
115.585	0.47837	163.76	-0.06057		115.505	0.74553	163.76	0.00522		115.505	0.5138	163.76	-0.00578
115.726	0.47804	163.96	-0.06157		115.645	0.74563	163.96	0.00422		115.646	0.51271	163.96	-0.00678
115.867	0.47797	164.16	-0.06257		115.786	0.74585	164.16	0.00322		115.787	0.51173	164.16	-0.00778
116.007	0.47773	164.36	-0.06357		115.927	0.74591	164.36	0.00222		115.928	0.51096	164.36	-0.00878
116.148	0.47717	164.56	-0.06457		116.068	0.74585	164.56	0.00122		116.068	0.5103	164.56	-0.00978
116.289	0.4769	164.76	-0.06557		116.209	0.74506	164.76	0.000218394		116.209	0.50974	164.76	-0.01078
116.43	0.47672	164.96	-0.06657		116.349	0.7444	164.96	-0.000781407		116.35	0.50936	164.96	-0.01178
116.571	0.47663	165.16	-0.06757		116.49	0.74371	165.16	-0.00178		116.491	0.50893	165.16	-0.01278
116.711	0.47642	165.38	-0.06867		116.631	0.74295	165.38	-0.00288		116.632	0.50862	165.38	-0.01388
116.852	0.47603	165.579	-0.06967		116.772	0.74262	165.579	-0.00388		116.772	0.50801	165.579	-0.01488
116.993	0.47585	165.779	-0.07067		116.913	0.74233	165.779	-0.00488		116.913	0.5074	165.779	-0.01588
117.134	0.47565	165.979	-0.07167		117.053	0.74225	165.979	-0.00588		117.054	0.5068	165.979	-0.01688
117.275	0.47551	166.179	-0.07267		117.194	0.74202	166.179	-0.00688		117.195	0.50607	166.179	-0.01788
117.415	0.4754	166.379	-0.07367		117.335	0.74178	166.379	-0.00788		117.336	0.50548	166.379	-0.01888
117.556	0.47518	166.579	-0.07467		117.476	0.7412	166.579	-0.00888		117.476	0.505	166.579	-0.01988
117.697	0.47483	166.779	-0.07567		117.617	0.74058	166.779	-0.00988		117.617	0.50467	166.779	-0.02088
117.838	0.47438	166.979	-0.07667		117.757	0.74	166.979	-0.01088		117.758	0.5041	166.979	-0.02188
117.979	0.47412	167.179	-0.07767		117.898	0.73943	167.179	-0.01188		117.899	0.50343	167.179	-0.02288
118.119	0.47399	167.379	-0.07867		118.039	0.73897	167.379	-0.01288		118.04	0.50274	167.379	-0.02388
118.26	0.47381	167.579	-0.07967		118.18	0.73829	167.579	-0.01388		118.18	0.50203	167.579	-0.02488
118.401	0.47359	167.779	-0.08067		118.321	0.73779	167.779	-0.01488		118.321	0.50117	167.779	-0.02588
118.542	0.47332	167.979	-0.08167		118.461	0.73739	167.979	-0.01588		118.462	0.50053	167.979	-0.02688
118.683	0.47331	168.179	-0.08267		118.602	0.73716	168.179	-0.01688		118.603	0.50003	168.179	-0.02788
118.823	0.47305	168.379	-0.08367		118.743	0.73716	168.379	-0.01788		118.744	0.49951	168.379	-0.02888
118.964	0.4731	168.579	-0.08467		118.884	0.73707	168.579	-0.01888		118.884	0.4989	168.579	-0.02988
119.105	0.47307	168.779	-0.08567		119.025	0.73634	168.779	-0.01988		119.025	0.49824	168.779	-0.03088
119.246	0.47263	168.979	-0.08667		119.165	0.73578	168.979	-0.02088		119.166	0.49766	168.979	-0.03188
119.387	0.47226	169.179	-0.08767		119.306	0.73495	169.179	-0.02188		119.307	0.497	169.179	-0.03288
119.527	0.47183	169.379	-0.08867		119.447	0.73424	169.379	-0.02288		119.448	0.49612	169.379	-0.03388
119.668	0.47137	169.579	-0.08967		119.588	0.73379	169.579	-0.02388		119.588	0.49527	169.579	-0.03488
119.809	0.47073	169.779	-0.09067		119.729	0.73371	169.779	-0.02488		119.729	0.4946	169.779	-0.03588
119.95	0.4703	169.979	-0.09167		119.869	0.73326	169.979	-0.02588		119.87	0.49415	169.979	-0.03688
120.091	0.47003	170.179	-0.09267		120.01	0.73272	170.179	-0.02688		120.011	0.49386	170.179	-0.03788
120.231	0.46983	170.379	-0.09367		120.151	0.73249	170.379	-0.02788		120.152	0.49359	170.379	-0.03888
120.372	0.46961	170.578	-0.09467		120.292	0.73204	170.578	-0.02888		120.292	0.49292	170.578	-0.03988
120.513	0.46952	170.778	-0.09567		120.433	0.73161	170.778	-0.02988		120.433	0.49208	170.778	-0.04088
120.654	0.46951	170.978	-0.09667		120.573	0.73071	170.978	-0.03088		120.574	0.49114	170.978	-0.04188
120.795	0.46912	171.178	-0.09767		120.714	0.73012	171.178	-0.03188		120.715	0.49037	171.178	-0.04288
120.935	0.46882	171.378	-0.09867		120.855	0.72956	171.378	-0.03288		120.856	0.48985	171.378	-0.04388
121.076	0.46834	171.578	-0.09966		120.996	0.7292	171.578	-0.03387		120.996	0.48941	171.578	-0.04487
121.217	0.46795	171.778	-0.10066		121.137	0.72865	171.778	-0.03487		121.137	0.48892	171.778	-0.04587
121.358	0.46763	171.978	-0.10166		121.277	0.72816	171.978	-0.03587		121.278	0.48831	171.978	-0.04687
121.499	0.46718	172.178	-0.10266		121.418	0.7274	172.178	-0.03687		121.419	0.48763	172.178	-0.04787
121.639	0.46676	172.378	-0.10366		121.559	0.72696	172.378	-0.03787		121.56	0.48699	172.378	-0.04887
121.78	0.46642	172.578	-0.10466		121.7	0.72642	172.578	-0.03887		121.7	0.48636	172.578	-0.04987
121.921	0.46585	172.778	-0.10566		121.841	0.72587	172.778	-0.03987		121.841	0.48568	172.778	-0.05087
122.062	0.46539	172.978	-0.10666		121.981	0.72525	172.978	-0.04087		121.982	0.48506	172.978	-0.05187
122.203	0.4652	173.178	-0.10766		122.122	0.72458	173.178	-0.04187		122.123	0.48464	173.178	-0.05287
122.343	0.46485	173.378	-0.10866		122.263	0.72435	173.378	-0.04287		122.264	0.48401	173.378	-0.05387
122.484	0.46441	173.578	-0.10966		122.404	0.72386	173.578	-0.04387		122.404	0.48323	173.578	-0.05487
122.625	0.46418	173.778	-0.11066		122.545	0.72356	173.778	-0.04487		122.545	0.48271	173.778	-0.05587
122.766	0.46395	173.978	-0.11166		122.685	0.72325	173.978	-0.04587		122.686	0.48205	173.978	-0.05687
122.907	0.4637	174.178	-0.11266		122.826	0.72281	174.178	-0.04687		122.827	0.48118	174.178	-0.05787
123.047	0.46332	174.378	-0.11366		122.967	0.72256	174.378	-0.04787		122.968	0.48041	174.378	-0.05887
123.188	0.46284	174.578	-0.11466		123.108	0.72194	174.578	-0.04887		123.108	0.47956	174.578	-0.05987
123.329	0.46233	174.778	-0.11566		123.249	0.72128	174.778	-0.04987		123.249	0.4788	174.778	-0.06087
123.47	0.46194	174.978	-0.11666		123.389	0.72043	174.978	-0.05087		123.39	0.47815	174.978	-0.06187
123.611	0.4615	175.178	-0.11766		123.53	0.71957	175.178	-0.05187		123.531	0.47752	175.178	-0.06287
123.751	0.46119	175.378	-0.11866		123.671	0.71902	175.378	-0.05287		123.672	0.47722	175.378	-0.06387
123.892	0.46066	175.578	-0.11966		123.812	0.71892	175.578	-0.05387		123.812	0.47671	175.578	-0.06487
124.033	0.45988	175.777	-0.12066		123.953	0.71857	175.777	-0.05487		123.953	0.47593	175.777	-0.06587
124.174	0.45931	175.977	-0.12166		124.093	0.71791	175.977	-0.05587		124.094	0.47509	175.977	-0.06687
124.315	0.45893	176.177	-0.12266		124.234	0.717	176.177	-0.05687		124.235	0.47428	176.177	-0.06787
124.455	0.45849	176.377	-0.12366		124.375	0.71626	176.377	-0.05787		124.376	0.47359	176.377	-0.06887
124.596	0.45822	176.577	-0.12466		124.516	0.71555	176.577	-0.05887		124.516	0.47292	176.577	-0.06987
124.737	0.45778	176.777	-0.12566		124.657	0.71499	176.777	-0.05987		124.657	0.47226	176.777	-0.07087
124.878	0.45747	176.977	-0.12666		124.797	0.71433	176.977	-0.06087		124.798	0.47163	176.977	-0.07187
125.019	0.45715	177.177	-0.12766		124.938	0.71356	177.177	-0.06187		124.939	0.47104	177.177	-0.07287
125.159	0.45667	177.377	-0.12866		125.079	0.71293	177.377	-0.06287		125.08	0.47034	177.377	-0.07387
125.3	0.45628	177.577	-0.12966		125.22	0.71262	177.577	-0.06387		125.22	0.46962	177.577	-0.07487
125.441	0.45587	177.777	-0.13066		125.361	0.71194	177.777	-0.06487		125.361	0.46887	177.777	-0.07587
125.582	0.45553	177.977	-0.13166		125.501	0.71105	177.977	-0.06587		125.502	0.46814	177.977	-0.07687
125.723	0.45507	178.177	-0.13266		125.642	0.71024	178.177	-0.06687		125.643	0.46733	178.177	-0.07787
125.863	0.45455	178.377	-0.13366		125.783	0.7093	178.377	-0.06787		125.784	0.4665	178.377	-0.07887
126.004	0.45408	178.577	-0.13466		125.924	0.70835	178.577	-0.06887		125.924	0.46572	178.577	-0.07987
126.145	0.45357	178.777	-0.13566		126.065	0.70734	178.777	-0.06987		126.065	0.46488	178.777	-0.08087
126.286	0.45299	178.977	-0.13666		126.205	0.70678	178.977	-0.07087		126.206	0.4641	178.977	-0.08187
126.427	0.45241	179.177	-0.13766		126.346	0.70617	179.177	-0.07187		126.347	0.46358	179.177	-0.08287
126.567	0.45184	179.377	-0.13866		126.487	0.70554	179.377	-0.07287		126.488	0.46285	179.377	-0.08387
126.708	0.45126	179.577	-0.13966		126.628	0.70485	179.577	-0.07387		126.628	0.46218	179.577	-0.08487
126.849	0.45074	179.777	-0.14066		126.769	0.70414	179.777	-0.07487		126.769	0.46151	179.777	-0.08587
126.99	0.45038	179.977	-0.14166		126.909	0.70345	179.977	-0.07587		126.91	0.46077	179.977	-0.08687
127.131	0.45001	180.177	-0.14266		127.05	0.7031	180.177	-0.07687		127.051	0.46016	180.177	-0.08787
127.271	0.44963	180.377	-0.14366		127.191	0.7024	180.377	-0.07787		127.192	0.45934	180.377	-0.08887
127.412	0.449	180.577	-0.14466		127.332	0.70191	180.577	-0.07887		127.332	0.45852	180.577	-0.08987
127.553	0.44835	180.776	-0.14566		127.473	0.70107	180.776	-0.07987		127.473	0.45778	180.776	-0.09087
127.694	0.44772	180.976	-0.14666		127.613	0.70016	180.976	-0.08087		127.614	0.45722	180.976	-0.09187
127.835	0.44719	181.176	-0.14766		127.754	0.69942	181.176	-0.08187		127.755	0.45668	181.176	-0.09287
127.975	0.44669	181.376	-0.14866		127.895	0.69874	181.376	-0.08287		127.896	0.45605	181.376	-0.09387
128.116	0.4459	181.576	-0.14966		128.036	0.69797	181.576	-0.08387		128.036	0.45522	181.576	-0.09487
128.257	0.44552	181.776	-0.15065		128.177	0.69691	181.776	-0.08486		128.177	0.45446	181.776	-0.09586
128.398	0.44511	181.976	-0.15165		128.317	0.69588	181.976	-0.08586		128.318	0.45369	181.976	-0.09686
128.539	0.44463	182.176	-0.15265		128.458	0.69498	182.176	-0.08686		128.459	0.45284	182.176	-0.09786
128.679	0.44405	182.376	-0.15365		128.599	0.69434	182.376	-0.08786		128.6	0.45202	182.376	-0.09886
128.82	0.44337	182.576	-0.15465		128.74	0.69391	182.576	-0.08886		128.74	0.45144	182.576	-0.09986
128.961	0.44281	182.776	-0.15565		128.881	0.69301	182.776	-0.08986		128.881	0.45074	182.776	-0.10086
129.102	0.44216	182.976	-0.15665		129.021	0.69208	182.976	-0.09086		129.022	0.44992	182.976	-0.10186
129.243	0.4414	183.176	-0.15765		129.162	0.69128	183.176	-0.09186		129.163	0.44921	183.176	-0.10286
129.383	0.4407	183.376	-0.15865		129.303	0.69062	183.376	-0.09286		129.304	0.44843	183.376	-0.10386
129.524	0.44	183.576	-0.15965		129.444	0.68994	183.576	-0.09386		129.444	0.44748	183.576	-0.10486
129.665	0.43944	183.776	-0.16065		129.585	0.68905	183.776	-0.09486		129.585	0.44661	183.776	-0.10586
129.806	0.43906	183.976	-0.16165		129.725	0.68791	183.976	-0.09586		129.726	0.44592	183.976	-0.10686
129.947	0.43855	184.176	-0.16265		129.866	0.68706	184.176	-0.09686		129.867	0.44511	184.176	-0.10786
130.087	0.43819	184.376	-0.16365		130.007	0.68639	184.376	-0.09786		130.008	0.4445	184.376	-0.10886
130.228	0.4375	184.576	-0.16465		130.148	0.68563	184.576	-0.09886		130.148	0.44381	184.576	-0.10986
130.369	0.43688	184.776	-0.16565		130.289	0.68484	184.776	-0.09986		130.289	0.44308	184.776	-0.11086
130.51	0.4362	184.976	-0.16665		130.429	0.68407	184.976	-0.10086		130.43	0.44224	184.976	-0.11186
130.651	0.43533	185.176	-0.16765		130.57	0.68329	185.176	-0.10186		130.571	0.44139	185.176	-0.11286
130.791	0.43474	185.376	-0.16865		130.711	0.68242	185.376	-0.10286		130.712	0.44074	185.376	-0.11386
130.932	0.43428	185.576	-0.16965		130.852	0.6813	185.576	-0.10386		130.852	0.44004	185.576	-0.11486
131.073	0.4338	185.776	-0.17065		130.993	0.68022	185.776	-0.10486		130.993	0.43902	185.776	-0.11586
131.214	0.43346	185.975	-0.17165		131.133	0.67918	185.975	-0.10586		131.134	0.43811	185.975	-0.11686
131.355	0.43291	186.175	-0.17265		131.274	0.67778	186.175	-0.10686		131.275	0.43749	186.175	-0.11786
131.495	0.43223	186.375	-0.17365		131.415	0.67677	186.375	-0.10786		131.416	0.43678	186.375	-0.11886
131.636	0.43139	186.575	-0.17465		131.556	0.67579	186.575	-0.10886		131.556	0.4359	186.575	-0.11986
131.777	0.43061	186.775	-0.17565		131.697	0.675	186.775	-0.10986		131.697	0.43514	186.775	-0.12086
131.918	0.42974	186.975	-0.17665		131.837	0.67428	186.975	-0.11086		131.838	0.43427	186.975	-0.12186
132.059	0.42915	187.175	-0.17765		131.978	0.67352	187.175	-0.11186		131.979	0.43335	187.175	-0.12286
132.199	0.4287	187.375	-0.17865		132.119	0.67304	187.375	-0.11286		132.12	0.43256	187.375	-0.12386
132.34	0.42822	187.575	-0.17965		132.26	0.67246	187.575	-0.11386		132.26	0.43159	187.575	-0.12486
132.481	0.4273	187.775	-0.18065		132.401	0.67147	187.775	-0.11486		132.401	0.43077	187.775	-0.12586
132.622	0.42669	187.975	-0.18165		132.541	0.67026	187.975	-0.11586		132.542	0.42977	187.975	-0.12686
132.763	0.4259	188.175	-0.18265		132.682	0.66908	188.175	-0.11686		132.683	0.42899	188.175	-0.12786
132.903	0.42525	188.375	-0.18365		132.823	0.6679	188.375	-0.11786		132.824	0.42813	188.375	-0.12886
133.044	0.42447	188.575	-0.18465		132.964	0.6668	188.575	-0.11886		132.964	0.42727	188.575	-0.12986
133.185	0.42364	188.775	-0.18565		133.105	0.66562	188.775	-0.11986		133.105	0.42633	188.775	-0.13086
133.326	0.42296	188.975	-0.18665		133.245	0.66455	188.975	-0.12086		133.246	0.42532	188.975	-0.13186
133.467	0.4224	189.175	-0.18765		133.386	0.66346	189.175	-0.12186		133.387	0.42476	189.175	-0.13286
133.607	0.42176	189.375	-0.18865		133.527	0.66253	189.375	-0.12286		133.528	0.42415	189.375	-0.13386
133.748	0.42088	189.575	-0.18965		133.668	0.66151	189.575	-0.12386		133.668	0.42343	189.575	-0.13486
133.889	0.42014	189.775	-0.19065		133.809	0.66044	189.775	-0.12486		133.809	0.42249	189.775	-0.13586
134.03	0.41938	189.975	-0.19165		133.949	0.65937	189.975	-0.12586		133.95	0.42151	189.975	-0.13686
134.171	0.41876	190.175	-0.19265		134.09	0.6583	190.175	-0.12686		134.091	0.42048	190.175	-0.13786
134.311	0.41831	190.375	-0.19365		134.231	0.65736	190.375	-0.12786		134.232	0.41941	190.375	-0.13886
134.452	0.41771	190.575	-0.19465		134.372	0.65599	190.575	-0.12886		134.372	0.41846	190.575	-0.13986
134.593	0.41709	190.775	-0.19565		134.513	0.65449	190.775	-0.12986		134.513	0.41757	190.775	-0.14086
134.734	0.41628	190.974	-0.19665		134.653	0.65353	190.974	-0.13086		134.654	0.41648	190.974	-0.14186
134.875	0.41548	191.174	-0.19765		134.794	0.65243	191.174	-0.13186		134.795	0.41537	191.174	-0.14286
135.015	0.4147	191.374	-0.19865		134.935	0.65114	191.374	-0.13286		134.936	0.41421	191.374	-0.14386
135.156	0.41386	191.574	-0.19965		135.076	0.64994	191.574	-0.13386		135.076	0.41326	191.574	-0.14486
135.297	0.41322	191.774	-0.20065		135.217	0.64887	191.774	-0.13486		135.217	0.4124	191.774	-0.14586
135.438	0.41258	191.974	-0.20164		135.357	0.64792	191.974	-0.13585		135.358	0.41135	191.974	-0.14685
135.579	0.41173	192.174	-0.20264		135.498	0.64672	192.174	-0.13685		135.499	0.41033	192.174	-0.14785
135.719	0.41101	192.374	-0.20364		135.639	0.6456	192.374	-0.13785		135.64	0.40933	192.374	-0.14885
135.86	0.41042	192.574	-0.20464		135.78	0.64404	192.574	-0.13885		135.78	0.40819	192.574	-0.14985
136.001	0.40977	192.774	-0.20564		135.921	0.64299	192.774	-0.13985		135.921	0.40736	192.774	-0.15085
136.142	0.40901	192.974	-0.20664		136.061	0.64183	192.974	-0.14085		136.062	0.4065	192.974	-0.15185
136.283	0.40829	193.174	-0.20764		136.202	0.64045	193.174	-0.14185		136.203	0.40569	193.174	-0.15285
136.423	0.40741	193.374	-0.20864		136.343	0.63917	193.374	-0.14285		136.344	0.40458	193.374	-0.15385
136.564	0.40666	193.574	-0.20964		136.484	0.6378	193.574	-0.14385		136.484	0.40364	193.574	-0.15485
136.705	0.40596	193.774	-0.21064		136.625	0.63691	193.774	-0.14485		136.625	0.40267	193.774	-0.15585
136.846	0.40502	193.974	-0.21164		136.765	0.63576	193.974	-0.14585		136.766	0.40166	193.974	-0.15685
136.987	0.40422	194.174	-0.21264		136.906	0.63463	194.174	-0.14685		136.907	0.40088	194.174	-0.15785
137.127	0.40345	194.374	-0.21364		137.047	0.63347	194.374	-0.14785		137.048	0.40006	194.374	-0.15885
137.268	0.40266	194.574	-0.21464		137.188	0.63235	194.574	-0.14885		137.188	0.39931	194.574	-0.15985
137.409	0.40197	194.774	-0.21564		137.329	0.63118	194.774	-0.14985		137.329	0.39849	194.774	-0.16085
137.55	0.40117	194.974	-0.21664		137.469	0.62999	194.974	-0.15085		137.47	0.39749	194.974	-0.16185
137.691	0.40031	195.174	-0.21764		137.61	0.62861	195.174	-0.15185		137.611	0.39637	195.174	-0.16285
137.831	0.39943	195.374	-0.21864		137.751	0.62708	195.374	-0.15285		137.752	0.39528	195.374	-0.16385
137.972	0.39868	195.574	-0.21964		137.892	0.62579	195.574	-0.15385		137.892	0.39439	195.574	-0.16485
138.113	0.39792	195.774	-0.22064		138.033	0.62447	195.774	-0.15485		138.033	0.39359	195.774	-0.16585
138.254	0.39719	195.973	-0.22164		138.173	0.62309	195.973	-0.15585		138.174	0.39261	195.973	-0.16685
138.395	0.39652	196.173	-0.22264		138.314	0.62179	196.173	-0.15685		138.315	0.39161	196.173	-0.16785
138.535	0.39569	196.373	-0.22364		138.455	0.6207	196.373	-0.15785		138.456	0.39055	196.373	-0.16885
138.676	0.39493	196.573	-0.22464		138.596	0.61972	196.573	-0.15885		138.596	0.38947	196.573	-0.16985
138.817	0.39398	196.773	-0.22564		138.737	0.61837	196.773	-0.15985		138.737	0.38882	196.773	-0.17085
138.958	0.39304	196.973	-0.22664		138.877	0.6171	196.973	-0.16085		138.878	0.38813	196.973	-0.17185
139.099	0.39199	197.173	-0.22764		139.018	0.61572	197.173	-0.16185		139.019	0.38731	197.173	-0.17285
139.239	0.3909	197.373	-0.22864		139.159	0.61419	197.373	-0.16285		139.16	0.38638	197.373	-0.17385
139.38	0.38996	197.573	-0.22964		139.3	0.61296	197.573	-0.16385		139.3	0.38549	197.573	-0.17485
139.521	0.38911	197.773	-0.23064		139.441	0.61161	197.773	-0.16485		139.441	0.38432	197.773	-0.17585
139.662	0.38835	197.973	-0.23164		139.581	0.6102	197.973	-0.16585		139.582	0.38323	197.973	-0.17685
139.803	0.38769	198.173	-0.23264		139.722	0.60867	198.173	-0.16685		139.723	0.38224	198.173	-0.17785
139.943	0.38693	198.373	-0.23364		139.863	0.60762	198.373	-0.16785		139.864	0.38158	198.373	-0.17885
140.084	0.386	198.573	-0.23464		140.004	0.60665	198.573	-0.16885		140.004	0.38081	198.573	-0.17985
140.225	0.38504	198.773	-0.23564		140.145	0.60569	198.773	-0.16985		140.145	0.37982	198.773	-0.18085
140.366	0.38423	198.973	-0.23664		140.285	0.60468	198.973	-0.17085		140.286	0.37879	198.973	-0.18185
140.507	0.38329	199.173	-0.23764		140.426	0.60338	199.173	-0.17185		140.427	0.3779	199.173	-0.18285
140.647	0.38234	199.373	-0.23864		140.567	0.60209	199.373	-0.17285		140.568	0.37706	199.373	-0.18385
140.788	0.38149	199.573	-0.23964		140.708	0.60049	199.573	-0.17385		140.708	0.37605	199.573	-0.18485
140.929	0.38038	199.773	-0.24064		140.849	0.59897	199.773	-0.17485		140.849	0.375	199.773	-0.18585
141.07	0.37929	199.933	-0.24144		140.989	0.5976	199.933	-0.17565		140.99	0.37413	199.933	-0.18665
141.211	0.37831	200.003	-0.24179		141.13	0.59613	200.003	-0.176		141.131	0.37322	200.003	-0.187
141.351	0.37731	200.113	-0.24124		141.271	0.59486	200.113	-0.17545		141.272	0.37221	200.113	-0.18645
141.492	0.37633	200.313	-0.24024		141.412	0.59349	200.313	-0.17445		141.412	0.37137	200.313	-0.18545
141.633	0.37549	200.513	-0.23924		141.553	0.59213	200.513	-0.17345		141.553	0.3705	200.513	-0.18445
141.774	0.37468	200.713	-0.23824		141.693	0.59059	200.713	-0.17245		141.694	0.36953	200.713	-0.18345
141.915	0.37375	200.913	-0.23724		141.834	0.58945	200.913	-0.17145		141.835	0.36849	200.913	-0.18245
142.055	0.37285	201.113	-0.23624		141.975	0.58799	201.113	-0.17045		141.976	0.36741	201.113	-0.18145
142.196	0.37199	201.313	-0.23524		142.116	0.58674	201.313	-0.16945		142.116	0.36647	201.313	-0.18045
142.337	0.37097	201.513	-0.23424		142.257	0.58566	201.513	-0.16845		142.257	0.36563	201.513	-0.17945
142.478	0.36984	201.713	-0.23324		142.397	0.58444	201.713	-0.16745		142.398	0.36447	201.713	-0.17845
142.619	0.36878	201.913	-0.23224		142.538	0.58299	201.913	-0.16645		142.539	0.36331	201.913	-0.17745
142.759	0.36777	202.113	-0.23124		142.679	0.58147	202.113	-0.16545		142.68	0.36224	202.113	-0.17645
142.9	0.36665	202.333	-0.23014		142.82	0.58009	202.333	-0.16435		142.82	0.36131	202.333	-0.17535
143.041	0.36556	202.553	-0.22904		142.961	0.57877	202.553	-0.16325		142.961	0.36085	202.553	-0.17425
143.182	0.36455	202.753	-0.22804		143.101	0.57746	202.753	-0.16225		143.102	0.36044	202.753	-0.17325
143.323	0.36359	202.953	-0.22704		143.242	0.57615	202.953	-0.16125		143.243	0.36009	202.953	-0.17225
143.463	0.36271	203.153	-0.22604		143.383	0.57452	203.153	-0.16025		143.384	0.35964	203.153	-0.17125
143.604	0.36165	203.353	-0.22504		143.524	0.57291	203.353	-0.15925		143.524	0.359	203.353	-0.17025
143.745	0.36053	203.553	-0.22404		143.665	0.57149	203.553	-0.15825		143.665	0.3584	203.553	-0.16925
143.886	0.35935	203.753	-0.22304		143.805	0.56997	203.753	-0.15725		143.806	0.35779	203.753	-0.16825
144.027	0.3584	203.952	-0.22204		143.946	0.56856	203.952	-0.15625		143.947	0.35729	203.952	-0.16725
144.167	0.35743	204.152	-0.22104		144.087	0.56687	204.152	-0.15525		144.088	0.35691	204.152	-0.16625
144.308	0.35653	204.352	-0.22004		144.228	0.56554	204.352	-0.15425		144.228	0.35655	204.352	-0.16525
144.449	0.35566	204.552	-0.21904		144.369	0.56418	204.552	-0.15325		144.369	0.35588	204.552	-0.16425
144.59	0.35469	204.752	-0.21804		144.509	0.56284	204.752	-0.15225		144.51	0.3555	204.752	-0.16325
144.731	0.35345	204.952	-0.21704		144.65	0.56131	204.952	-0.15125		144.651	0.35356	204.952	-0.16225
144.871	0.35233	205.152	-0.21604		144.791	0.56009	205.152	-0.15025		144.792	0.35163	205.152	-0.16125
145.012	0.35126	205.352	-0.21504		144.932	0.55876	205.352	-0.14925		144.932	0.35022	205.352	-0.16025
145.153	0.35017	205.552	-0.21404		145.073	0.55729	205.552	-0.14825		145.073	0.34893	205.552	-0.15925
145.294	0.34919	205.752	-0.21304		145.213	0.55593	205.752	-0.14725		145.214	0.3476	205.752	-0.15825
145.435	0.3482	205.952	-0.21204		145.354	0.5543	205.952	-0.14625		145.355	0.34658	205.952	-0.15725
145.575	0.34709	206.152	-0.21104		145.495	0.5527	206.152	-0.14525		145.496	0.34529	206.152	-0.15625
145.716	0.34607	206.352	-0.21004		145.636	0.55129	206.352	-0.14425		145.636	0.34409	206.352	-0.15525
145.857	0.34519	206.552	-0.20904		145.777	0.5502	206.552	-0.14325		145.777	0.34308	206.552	-0.15425
145.998	0.34423	206.752	-0.20804		145.917	0.54906	206.752	-0.14225		145.918	0.34221	206.752	-0.15325
146.139	0.34321	206.952	-0.20704		146.058	0.5479	206.952	-0.14125		146.059	0.34096	206.952	-0.15225
146.279	0.34201	207.152	-0.20604		146.199	0.54697	207.152	-0.14025		146.2	0.33977	207.152	-0.15125
146.42	0.34078	207.352	-0.20504		146.34	0.54579	207.352	-0.13925		146.34	0.33853	207.352	-0.15025
146.561	0.3394	207.552	-0.20404		146.481	0.54457	207.552	-0.13825		146.481	0.33739	207.552	-0.14925
146.702	0.33825	207.772	-0.20294		146.621	0.54286	207.772	-0.13715		146.622	0.33635	207.772	-0.14815
146.843	0.33716	207.992	-0.20184		146.762	0.54106	207.992	-0.13605		146.763	0.33553	207.992	-0.14705
146.983	0.33608	208.192	-0.20085		146.903	0.53943	208.192	-0.13506		146.904	0.33521	208.192	-0.14606
147.124	0.33506	208.392	-0.19985		147.044	0.53789	208.392	-0.13406		147.044	0.33456	208.392	-0.14506
147.265	0.33398	208.592	-0.19885		147.185	0.5364	208.592	-0.13306		147.185	0.33386	208.592	-0.14406
147.406	0.33276	208.792	-0.19785		147.325	0.53513	208.792	-0.13206		147.326	0.33331	208.792	-0.14306
147.547	0.33158	208.991	-0.19685		147.466	0.53362	208.991	-0.13106		147.467	0.33201	208.991	-0.14206
147.687	0.33055	209.191	-0.19585		147.607	0.53226	209.191	-0.13006		147.608	0.33071	209.191	-0.14106
147.828	0.32933	209.391	-0.19485		147.748	0.53088	209.391	-0.12906		147.748	0.32926	209.391	-0.14006
147.969	0.32793	209.591	-0.19385		147.889	0.52941	209.591	-0.12806		147.889	0.3281	209.591	-0.13906
148.11	0.32681	209.791	-0.19285		148.029	0.52792	209.791	-0.12706		148.03	0.32686	209.791	-0.13806
148.251	0.32577	209.991	-0.19185		148.17	0.52637	209.991	-0.12606		148.171	0.32565	209.991	-0.13706
148.391	0.32473	210.201	-0.1908		148.311	0.52494	210.201	-0.12501		148.312	0.32423	210.201	-0.13601
148.532	0.32383	210.411	-0.18975		148.452	0.52307	210.411	-0.12396		148.452	0.32324	210.411	-0.13496
148.673	0.32291	210.611	-0.18875		148.593	0.5214	210.611	-0.12296		148.593	0.32204	210.611	-0.13396
148.814	0.32206	210.811	-0.18775		148.733	0.52015	210.811	-0.12196		148.734	0.32099	210.811	-0.13296
148.955	0.32103	211.011	-0.18675		148.874	0.51862	211.011	-0.12096		148.875	0.31989	211.011	-0.13196
149.095	0.31982	211.211	-0.18575		149.015	0.5172	211.211	-0.11996		149.016	0.31904	211.211	-0.13096
149.236	0.31857	211.411	-0.18475		149.156	0.51601	211.411	-0.11896		149.156	0.31796	211.411	-0.12996
149.377	0.31734	211.611	-0.18375		149.297	0.51445	211.611	-0.11796		149.297	0.31679	211.611	-0.12896
149.518	0.31632	211.811	-0.18275		149.437	0.5129	211.811	-0.11696		149.438	0.31563	211.811	-0.12796
149.659	0.31504	212.011	-0.18175		149.578	0.51122	212.011	-0.11596		149.579	0.31452	212.011	-0.12696
149.799	0.31376	212.211	-0.18075		149.719	0.50964	212.211	-0.11496		149.72	0.31357	212.211	-0.12596
149.94	0.31257	212.411	-0.17975		149.86	0.50788	212.411	-0.11396		149.86	0.31281	212.411	-0.12496
150.081	0.31136	212.611	-0.17875		150.001	0.50611	212.611	-0.11296		150.001	0.31235	212.611	-0.12396
150.222	0.31016	212.811	-0.17775		150.141	0.50457	212.811	-0.11196		150.142	0.31181	212.811	-0.12296
150.363	0.30885	213.011	-0.17675		150.282	0.50308	213.011	-0.11096		150.283	0.31072	213.011	-0.12196
150.503	0.30765	213.211	-0.17575		150.423	0.5018	213.211	-0.10996		150.424	0.30954	213.211	-0.12096
150.644	0.30655	213.411	-0.17475		150.564	0.50046	213.411	-0.10896		150.564	0.30825	213.411	-0.11996
150.785	0.30575	213.611	-0.17375		150.705	0.49896	213.611	-0.10796		150.705	0.30696	213.611	-0.11896
150.926	0.30483	213.811	-0.17275		150.845	0.49737	213.811	-0.10696		150.846	0.30587	213.811	-0.11796
151.067	0.30353	214.011	-0.17175		150.986	0.49583	214.011	-0.10596		150.987	0.30486	214.011	-0.11696
151.207	0.30242	214.21	-0.17075		151.127	0.49418	214.21	-0.10496		151.128	0.30364	214.21	-0.11596
151.348	0.30108	214.41	-0.16975		151.268	0.4929	214.41	-0.10396		151.268	0.30246	214.41	-0.11496
151.489	0.29974	214.61	-0.16875		151.409	0.49155	214.61	-0.10296		151.409	0.30129	214.61	-0.11396
151.63	0.29843	214.81	-0.16775		151.549	0.49034	214.81	-0.10196		151.55	0.30015	214.81	-0.11296
151.771	0.2973	215.01	-0.16675		151.69	0.4894	215.01	-0.10096		151.691	0.299	215.01	-0.11196
151.911	0.29602	215.21	-0.16575		151.831	0.48816	215.21	-0.09996		151.832	0.29803	215.21	-0.11096
152.052	0.29476	215.41	-0.16475		151.972	0.48652	215.41	-0.09896		151.972	0.29715	215.41	-0.10996
152.193	0.29367	215.61	-0.16375		152.113	0.48486	215.61	-0.09796		152.113	0.2962	215.61	-0.10896
152.334	0.29245	215.81	-0.16275		152.253	0.48312	215.81	-0.09696		152.254	0.29516	215.81	-0.10796
152.475	0.29131	216.01	-0.16175		152.394	0.48131	216.01	-0.09596		152.395	0.29392	216.01	-0.10696
152.615	0.2902	216.21	-0.16075		152.535	0.47958	216.21	-0.09496		152.536	0.29292	216.21	-0.10596
152.756	0.28922	216.41	-0.15975		152.676	0.47799	216.41	-0.09396		152.676	0.29185	216.41	-0.10496
152.897	0.28808	216.61	-0.15875		152.817	0.47649	216.61	-0.09296		152.817	0.29077	216.61	-0.10396
153.038	0.28676	216.81	-0.15775		152.957	0.47504	216.81	-0.09196		152.958	0.2895	216.81	-0.10296
153.179	0.28537	217.01	-0.15675		153.098	0.4734	217.01	-0.09096		153.099	0.28821	217.01	-0.10196
153.319	0.28397	217.21	-0.15575		153.239	0.47178	217.21	-0.08996		153.24	0.28707	217.21	-0.10096
153.46	0.28269	217.41	-0.15475		153.38	0.47039	217.41	-0.08896		153.38	0.28616	217.41	-0.09996
153.601	0.28158	217.61	-0.15375		153.521	0.46893	217.61	-0.08796		153.521	0.2853	217.61	-0.09896
153.742	0.28026	217.81	-0.15275		153.661	0.46753	217.81	-0.08696		153.662	0.28443	217.81	-0.09796
153.883	0.27924	218.01	-0.15175		153.802	0.46601	218.01	-0.08596		153.803	0.28342	218.01	-0.09696
154.023	0.27793	218.21	-0.15075		153.943	0.4644	218.21	-0.08496		153.944	0.28231	218.21	-0.09596
154.164	0.27659	218.41	-0.14976		154.084	0.46318	218.41	-0.08397		154.084	0.28111	218.41	-0.09497
154.305	0.27521	218.61	-0.14876		154.225	0.4618	218.61	-0.08297		154.225	0.28012	218.61	-0.09397
154.446	0.27397	218.81	-0.14776		154.365	0.45981	218.81	-0.08197		154.366	0.27908	218.81	-0.09297
154.587	0.27285	219.01	-0.14676		154.506	0.45797	219.01	-0.08097		154.507	0.27805	219.01	-0.09197
154.727	0.27179	219.209	-0.14576		154.647	0.45643	219.209	-0.07997		154.648	0.2769	219.209	-0.09097
154.868	0.27047	219.409	-0.14476		154.788	0.45509	219.409	-0.07897		154.788	0.27571	219.409	-0.08997
155.009	0.26913	219.609	-0.14376		154.929	0.45364	219.609	-0.07797		154.929	0.27476	219.609	-0.08897
155.15	0.2678	219.809	-0.14276		155.069	0.45202	219.809	-0.07697		155.07	0.27379	219.809	-0.08797
155.291	0.26664	220.009	-0.14176		155.21	0.45041	220.009	-0.07597		155.211	0.27293	220.009	-0.08697
155.431	0.26512	220.209	-0.14076		155.351	0.44899	220.209	-0.07497		155.352	0.27202	220.209	-0.08597
155.572	0.26376	220.409	-0.13976		155.492	0.4472	220.409	-0.07397		155.492	0.27126	220.409	-0.08497
155.713	0.26248	220.609	-0.13876		155.633	0.44558	220.609	-0.07297		155.633	0.27024	220.609	-0.08397
155.854	0.26135	220.809	-0.13776		155.773	0.44413	220.809	-0.07197		155.774	0.26879	220.809	-0.08297
155.995	0.26031	221.009	-0.13676		155.914	0.44279	221.009	-0.07097		155.915	0.26751	221.009	-0.08197
156.135	0.25907	221.209	-0.13576		156.055	0.44128	221.209	-0.06997		156.056	0.2663	221.209	-0.08097
156.276	0.25781	221.409	-0.13476		156.196	0.44014	221.409	-0.06897		156.196	0.2653	221.409	-0.07997
156.417	0.25664	221.609	-0.13376		156.337	0.43833	221.609	-0.06797		156.337	0.26442	221.609	-0.07897
156.558	0.25534	221.809	-0.13276		156.477	0.4366	221.809	-0.06697		156.478	0.26354	221.809	-0.07797
156.699	0.25409	222.009	-0.13176		156.618	0.43476	222.009	-0.06597		156.619	0.2628	222.009	-0.07697
156.839	0.25295	222.209	-0.13076		156.759	0.43316	222.209	-0.06497		156.76	0.26169	222.209	-0.07597
156.98	0.25172	222.409	-0.12976		156.9	0.43188	222.409	-0.06397		156.9	0.26067	222.409	-0.07497
157.121	0.25044	222.609	-0.12876		157.041	0.43053	222.609	-0.06297		157.041	0.25958	222.609	-0.07397
157.262	0.24917	222.809	-0.12776		157.181	0.42909	222.809	-0.06197		157.182	0.25844	222.809	-0.07297
157.403	0.24794	223.009	-0.12676		157.322	0.42757	223.009	-0.06097		157.323	0.25746	223.009	-0.07197
157.543	0.24669	223.209	-0.12576		157.463	0.42587	223.209	-0.05997		157.464	0.25638	223.209	-0.07097
157.684	0.24556	223.409	-0.12476		157.604	0.42445	223.409	-0.05897		157.604	0.25566	223.409	-0.06997
157.825	0.24429	223.609	-0.12376		157.745	0.42289	223.609	-0.05797		157.745	0.25495	223.609	-0.06897
157.966	0.24308	223.809	-0.12276		157.885	0.42126	223.809	-0.05697		157.886	0.25379	223.809	-0.06797
158.107	0.24186	224.009	-0.12176		158.026	0.41969	224.009	-0.05597		158.027	0.25263	224.009	-0.06697
158.247	0.24053	224.208	-0.12076		158.167	0.41804	224.208	-0.05497		158.168	0.25163	224.208	-0.06597
158.388	0.23935	224.408	-0.11976		158.308	0.41636	224.408	-0.05397		158.308	0.2507	224.408	-0.06497
158.529	0.2383	224.618	-0.11871		158.449	0.41452	224.618	-0.05292		158.449	0.24978	224.618	-0.06392
158.67	0.23728	224.828	-0.11766		158.589	0.41265	224.828	-0.05187		158.59	0.24882	224.828	-0.06287
158.811	0.23599	225.028	-0.11666		158.73	0.41142	225.028	-0.05087		158.731	0.24783	225.028	-0.06187
158.951	0.23478	225.228	-0.11566		158.871	0.41015	225.228	-0.04987		158.872	0.24661	225.228	-0.06087
159.092	0.23351	225.428	-0.11466		159.012	0.40869	225.428	-0.04887		159.012	0.24541	225.428	-0.05987
159.233	0.23242	225.628	-0.11366		159.153	0.40737	225.628	-0.04787		159.153	0.24458	225.628	-0.05887
159.374	0.23138	225.828	-0.11266		159.293	0.40603	225.828	-0.04687		159.294	0.24355	225.828	-0.05787
159.515	0.23032	226.028	-0.11166		159.434	0.40443	226.028	-0.04587		159.435	0.24244	226.028	-0.05687
159.655	0.22923	226.228	-0.11066		159.575	0.40327	226.228	-0.04487		159.576	0.24123	226.228	-0.05587
159.796	0.22807	226.428	-0.10966		159.716	0.40153	226.428	-0.04387		159.716	0.23995	226.428	-0.05487
159.937	0.22697	226.628	-0.10866		159.857	0.3996	226.628	-0.04287		159.857	0.23857	226.628	-0.05387
160.078	0.22566	226.828	-0.10766		159.997	0.39755	226.828	-0.04187		159.998	0.23723	226.828	-0.05287
160.219	0.22438	227.028	-0.10666		160.138	0.39568	227.028	-0.04087		160.139	0.23597	227.028	-0.05187
160.359	0.22297	227.228	-0.10566		160.279	0.39398	227.228	-0.03987		160.28	0.23441	227.228	-0.05087
160.5	0.22165	227.428	-0.10466		160.42	0.39212	227.428	-0.03887		160.42	0.23267	227.428	-0.04987
160.641	0.22052	227.628	-0.10366		160.561	0.39035	227.628	-0.03787		160.561	0.23099	227.628	-0.04887
160.782	0.21943	227.828	-0.10266		160.701	0.38863	227.828	-0.03687		160.702	0.22916	227.828	-0.04787
160.923	0.21845	228.028	-0.10166		160.842	0.38732	228.028	-0.03587		160.843	0.22767	228.028	-0.04687
161.063	0.21745	228.228	-0.10066		160.983	0.38594	228.228	-0.03487		160.984	0.2277	228.228	-0.04587
161.204	0.21624	228.428	-0.09966		161.124	0.38424	228.428	-0.03387		161.124	0.22726	228.428	-0.04487
161.345	0.21502	228.628	-0.09867		161.265	0.3826	228.628	-0.03288		161.265	0.22613	228.628	-0.04388
161.486	0.21374	228.828	-0.09767		161.405	0.38111	228.828	-0.03188		161.406	0.22457	228.828	-0.04288
161.627	0.21282	229.028	-0.09667		161.546	0.37954	229.028	-0.03088		161.547	0.2235	229.028	-0.04188
161.767	0.21176	229.228	-0.09567		161.687	0.37782	229.228	-0.02988		161.688	0.22176	229.228	-0.04088
161.908	0.21079	229.427	-0.09467		161.828	0.37615	229.427	-0.02888		161.828	0.22066	229.427	-0.03988
162.049	0.20974	229.627	-0.09367		161.969	0.37486	229.627	-0.02788		161.969	0.2195	229.627	-0.03888
162.19	0.20857	229.827	-0.09267		162.109	0.37325	229.827	-0.02688		162.11	0.21887	229.827	-0.03788
162.331	0.20727	230.027	-0.09167		162.25	0.37136	230.027	-0.02588		162.251	0.21833	230.027	-0.03688
162.471	0.20596	230.227	-0.09067		162.391	0.36976	230.227	-0.02488		162.392	0.21755	230.227	-0.03588
162.612	0.20482	230.427	-0.08967		162.532	0.36832	230.427	-0.02388		162.532	0.21672	230.427	-0.03488
162.753	0.20383	230.627	-0.08867		162.673	0.36671	230.627	-0.02288		162.673	0.21565	230.627	-0.03388
162.894	0.20265	230.827	-0.08767		162.813	0.36527	230.827	-0.02188		162.814	0.21456	230.827	-0.03288
163.035	0.20139	231.027	-0.08667		162.954	0.36396	231.027	-0.02088		162.955	0.21325	231.027	-0.03188
163.175	0.20018	231.227	-0.08567		163.095	0.36235	231.227	-0.01988		163.096	0.21213	231.227	-0.03088
163.316	0.199	231.427	-0.08467		163.236	0.36107	231.427	-0.01888		163.236	0.21101	231.427	-0.02988
163.457	0.19781	231.627	-0.08367		163.377	0.3597	231.627	-0.01788		163.377	0.21013	231.627	-0.02888
163.598	0.19663	231.827	-0.08267		163.517	0.35805	231.827	-0.01688		163.518	0.20939	231.827	-0.02788
163.739	0.1956	232.027	-0.08167		163.658	0.35646	232.027	-0.01588		163.659	0.20861	232.027	-0.02688
163.879	0.19473	232.227	-0.08067		163.799	0.35481	232.227	-0.01488		163.8	0.20763	232.227	-0.02588
164.02	0.19346	232.427	-0.07967		163.94	0.35323	232.427	-0.01388		163.94	0.20666	232.427	-0.02488
164.161	0.19263	232.627	-0.07867		164.081	0.35198	232.627	-0.01288		164.081	0.20569	232.627	-0.02388
164.302	0.19142	232.827	-0.07767		164.221	0.35045	232.827	-0.01188		164.222	0.20477	232.827	-0.02288
164.443	0.19	233.027	-0.07667		164.362	0.34874	233.027	-0.01088		164.363	0.20342	233.027	-0.02188
164.583	0.18863	233.227	-0.07567		164.503	0.34715	233.227	-0.00988		164.504	0.20232	233.227	-0.02088
164.724	0.18739	233.427	-0.07467		164.644	0.34562	233.427	-0.00888		164.644	0.2016	233.427	-0.01988
164.865	0.1864	233.627	-0.07367		164.785	0.3443	233.627	-0.00788		164.785	0.20064	233.627	-0.01888
165.006	0.18533	233.827	-0.07267		164.925	0.34277	233.827	-0.00688		164.926	0.19962	233.827	-0.01788
165.147	0.18432	234.027	-0.07167		165.066	0.34153	234.027	-0.00588		165.067	0.19857	234.027	-0.01688
165.287	0.18326	234.227	-0.07067		165.207	0.33983	234.227	-0.00488		165.208	0.19749	234.227	-0.01588
165.428	0.18222	234.426	-0.06967		165.348	0.3382	234.426	-0.00388		165.348	0.19658	234.426	-0.01488
165.569	0.18106	234.626	-0.06867		165.489	0.33646	234.626	-0.00288		165.489	0.19589	234.626	-0.01388
165.71	0.17987	234.826	-0.06767		165.629	0.33465	234.826	-0.00188		165.63	0.19502	234.826	-0.01288
165.851	0.17871	235.026	-0.06667		165.77	0.33309	235.026	-0.000881386		165.771	0.19403	235.026	-0.01188
165.991	0.17738	235.226	-0.06567		165.911	0.33163	235.226	0.000118414		165.912	0.19295	235.226	-0.01088
166.132	0.17614	235.426	-0.06467		166.052	0.33018	235.426	0.00112		166.052	0.1918	235.426	-0.00988
166.273	0.17495	235.626	-0.06367		166.193	0.3287	235.626	0.00212		166.193	0.19091	235.626	-0.00888
166.414	0.17372	235.826	-0.06267		166.333	0.32749	235.826	0.00312		166.334	0.18991	235.826	-0.00788
166.555	0.17266	236.026	-0.06167		166.474	0.32618	236.026	0.00412		166.475	0.18912	236.026	-0.00688
166.695	0.17157	236.226	-0.06067		166.615	0.3249	236.226	0.00512		166.616	0.1881	236.226	-0.00588
166.836	0.17066	236.426	-0.05967		166.756	0.32344	236.426	0.00612		166.756	0.18721	236.426	-0.00488
166.977	0.1698	236.626	-0.05867		166.897	0.32211	236.626	0.00712		166.897	0.1864	236.626	-0.00388
167.118	0.16881	236.826	-0.05767		167.037	0.32051	236.826	0.00812		167.038	0.18532	236.826	-0.00288
167.259	0.16759	237.026	-0.05667		167.178	0.31883	237.026	0.00912		167.179	0.18414	237.026	-0.00188
167.399	0.16635	237.226	-0.05567		167.319	0.31721	237.226	0.01012		167.32	0.18312	237.226	-0.000883547
167.54	0.16489	237.426	-0.05467		167.46	0.31572	237.426	0.01112		167.46	0.182	237.426	0.000115915
167.681	0.16366	237.626	-0.05367		167.601	0.31428	237.626	0.01212		167.601	0.18112	237.626	0.00112
167.822	0.16265	237.826	-0.05267		167.741	0.31283	237.826	0.01312		167.742	0.18014	237.826	0.00212
167.963	0.16138	238.026	-0.05167		167.882	0.31123	238.026	0.01412		167.883	0.17895	238.026	0.00312
168.103	0.16033	238.226	-0.05067		168.023	0.30989	238.226	0.01512		168.024	0.17792	238.226	0.00412
168.244	0.15948	238.426	-0.04968		168.164	0.3083	238.426	0.01611		168.164	0.17698	238.426	0.00511
168.385	0.15861	238.626	-0.04867		168.305	0.30667	238.626	0.01712		168.305	0.17618	238.626	0.00612
168.526	0.15761	238.826	-0.04768		168.445	0.30503	238.826	0.01811		168.446	0.17547	238.826	0.00711
168.667	0.15645	239.026	-0.04668		168.586	0.30363	239.026	0.01911		168.587	0.17461	239.026	0.00811
168.807	0.15544	239.226	-0.04568		168.727	0.30222	239.226	0.02011		168.728	0.1739	239.226	0.00911
168.948	0.15431	239.426	-0.04468		168.868	0.30079	239.426	0.02111		168.868	0.17356	239.426	0.01011
169.089	0.15317	239.625	-0.04368		169.009	0.29916	239.625	0.02211		169.009	0.17321	239.625	0.01111
169.23	0.15196	239.825	-0.04268		169.149	0.29773	239.825	0.02311		169.15	0.17273	239.825	0.01211
169.371	0.15075	240.025	-0.04168		169.29	0.29616	240.025	0.02411		169.291	0.17229	240.025	0.01311
169.511	0.14978	240.225	-0.04068		169.431	0.29447	240.225	0.02511		169.432	0.17176	240.225	0.01411
169.652	0.14878	240.425	-0.03968		169.572	0.29273	240.425	0.02611		169.572	0.17026	240.425	0.01511
169.793	0.14761	240.625	-0.03868		169.713	0.2908	240.625	0.02711		169.713	0.1691	240.625	0.01611
169.934	0.14638	240.825	-0.03768		169.853	0.28911	240.825	0.02811		169.854	0.16795	240.825	0.01711
170.075	0.14531	241.025	-0.03668		169.994	0.28771	241.025	0.02911		169.995	0.16689	241.025	0.01811
170.215	0.1442	241.225	-0.03568		170.135	0.28633	241.225	0.03011		170.136	0.1664	241.225	0.01911
170.356	0.14321	241.425	-0.03468		170.276	0.28504	241.425	0.03111		170.276	0.16616	241.425	0.02011
170.497	0.1422	241.625	-0.03368		170.417	0.28368	241.625	0.03211		170.417	0.16519	241.625	0.02111
170.638	0.14115	241.825	-0.03268		170.557	0.28194	241.825	0.03311		170.558	0.1638	241.825	0.02211
170.779	0.14005	242.025	-0.03168		170.698	0.28027	242.025	0.03411		170.699	0.16263	242.025	0.02311
170.919	0.13904	242.225	-0.03068		170.839	0.27868	242.225	0.03511		170.84	0.16149	242.225	0.02411
171.06	0.13804	242.425	-0.02968		170.98	0.27689	242.425	0.03611		170.98	0.16047	242.425	0.02511
171.201	0.13704	242.625	-0.02868		171.121	0.27535	242.625	0.03711		171.121	0.15966	242.625	0.02611
171.342	0.13586	242.825	-0.02768		171.261	0.2738	242.825	0.03811		171.262	0.15876	242.825	0.02711
171.483	0.13464	243.025	-0.02668		171.402	0.27229	243.025	0.03911		171.403	0.15764	243.025	0.02811
171.623	0.13361	243.225	-0.02568		171.543	0.27097	243.225	0.04011		171.544	0.15665	243.225	0.02911
171.764	0.13242	243.425	-0.02468		171.684	0.26934	243.425	0.04111		171.684	0.15568	243.425	0.03011
171.905	0.13145	243.625	-0.02368		171.825	0.26798	243.625	0.04211		171.825	0.15492	243.625	0.03111
172.046	0.13043	243.825	-0.02268		171.965	0.26657	243.825	0.04311		171.966	0.15438	243.825	0.03211
172.187	0.12961	244.025	-0.02168		172.106	0.26497	244.025	0.04411		172.107	0.1539	244.025	0.03311
172.327	0.12883	244.225	-0.02068		172.247	0.26347	244.225	0.04511		172.248	0.15362	244.225	0.03411
172.468	0.12797	244.425	-0.01968		172.388	0.26173	244.425	0.04611		172.388	0.15333	244.425	0.03511
172.609	0.12704	244.624	-0.01868		172.529	0.26014	244.624	0.04711		172.529	0.15277	244.624	0.03611
172.75	0.12593	244.824	-0.01768		172.669	0.25827	244.824	0.04811		172.67	0.15237	244.824	0.03711
172.891	0.12491	245.024	-0.01668		172.81	0.25662	245.024	0.04911		172.811	0.15198	245.024	0.03811
173.031	0.12368	245.224	-0.01568		172.951	0.25499	245.224	0.05011		172.952	0.15163	245.224	0.03911
173.172	0.1226	245.424	-0.01468		173.092	0.2535	245.424	0.05111		173.092	0.15121	245.424	0.04011
173.313	0.12167	245.624	-0.01368		173.233	0.25191	245.624	0.05211		173.233	0.15014	245.624	0.04111
173.454	0.12072	245.824	-0.01268		173.373	0.25065	245.824	0.05311		173.374	0.14849	245.824	0.04211
173.595	0.11986	246.024	-0.01168		173.514	0.2492	246.024	0.05411		173.515	0.14725	246.024	0.04311
173.735	0.11889	246.224	-0.01068		173.655	0.24788	246.224	0.05511		173.656	0.14658	246.224	0.04411
173.876	0.11791	246.424	-0.00968		173.796	0.24665	246.424	0.05611		173.796	0.14498	246.424	0.04511
174.017	0.1167	246.624	-0.00868		173.937	0.24508	246.624	0.05711		173.937	0.14361	246.624	0.04611
174.158	0.11574	246.824	-0.00768		174.077	0.24298	246.824	0.05811		174.078	0.14264	246.824	0.04711
174.299	0.11477	247.024	-0.00668		174.218	0.24138	247.024	0.05911		174.219	0.14199	247.024	0.04811
174.439	0.11389	247.224	-0.00568		174.359	0.23989	247.224	0.06011		174.36	0.14136	247.224	0.04911
174.58	0.11291	247.424	-0.00468		174.5	0.23818	247.424	0.06111		174.5	0.14046	247.424	0.05011
174.721	0.11201	247.624	-0.00368		174.641	0.23609	247.624	0.06211		174.641	0.13958	247.624	0.05111
174.862	0.11108	247.824	-0.00268		174.781	0.23418	247.824	0.06311		174.782	0.13892	247.824	0.05211
175.003	0.11014	248.024	-0.00168		174.922	0.23256	248.024	0.06411		174.923	0.13853	248.024	0.05311
175.143	0.10926	248.224	-0.00068437		175.063	0.23109	248.224	0.06511		175.064	0.13826	248.224	0.05411
175.284	0.10847	248.424	0.0003231		175.204	0.2297	248.424	0.06611		175.204	0.13701	248.424	0.05511
175.425	0.10764	248.624	0.00132		175.345	0.2285	248.624	0.06711		175.345	0.13578	248.624	0.05611
175.566	0.10662	248.824	0.00232		175.485	0.22736	248.824	0.06811		175.486	0.13481	248.824	0.05711
175.707	0.10558	249.024	0.00331		175.626	0.22636	249.024	0.0691		175.627	0.13365	249.024	0.0581
175.847	0.10462	249.224	0.00431		175.767	0.22476	249.224	0.0701		175.768	0.13246	249.224	0.0591
175.988	0.10369	249.424	0.00531		175.908	0.22315	249.424	0.0711		175.908	0.13115	249.424	0.0601
176.129	0.1028	249.623	0.00631		176.049	0.22108	249.623	0.0721		176.049	0.13029	249.623	0.0611
176.27	0.10191	249.823	0.00731		176.189	0.2197	249.823	0.0731		176.19	0.12923	249.823	0.0621
176.411	0.10101	250.023	0.00831		176.33	0.21816	250.023	0.0741		176.331	0.12827	250.023	0.0631
176.551	0.10006	250.223	0.00931		176.471	0.21665	250.223	0.0751		176.472	0.12739	250.223	0.0641
176.692	0.09911	250.423	0.01031		176.612	0.21508	250.423	0.0761		176.612	0.12654	250.423	0.0651
176.833	0.0981	250.623	0.01131		176.753	0.21364	250.623	0.0771		176.753	0.12586	250.623	0.0661
176.974	0.09724	250.823	0.01231		176.893	0.21224	250.823	0.0781		176.894	0.12509	250.823	0.0671
177.115	0.09639	251.023	0.01331		177.034	0.21079	251.023	0.0791		177.035	0.12423	251.023	0.0681
177.255	0.0955	251.223	0.01431		177.175	0.20942	251.223	0.0801		177.176	0.12332	251.223	0.0691
177.396	0.09464	251.423	0.01531		177.316	0.20808	251.423	0.0811		177.316	0.12251	251.423	0.0701
177.537	0.09392	251.623	0.01631		177.457	0.20663	251.623	0.0821		177.457	0.12153	251.623	0.0711
177.678	0.09314	251.823	0.01731		177.597	0.20506	251.823	0.0831		177.598	0.12057	251.823	0.0721
177.819	0.09237	252.023	0.01831		177.738	0.20341	252.023	0.0841		177.739	0.11956	252.023	0.0731
177.959	0.09142	252.223	0.01931		177.879	0.20185	252.223	0.0851		177.88	0.11868	252.223	0.0741
178.1	0.09038	252.423	0.02031		178.02	0.2005	252.423	0.0861		178.02	0.11767	252.423	0.0751
178.241	0.08954	252.623	0.02131		178.161	0.19885	252.623	0.0871		178.161	0.11676	252.623	0.0761
178.382	0.08848	252.823	0.02231		178.301	0.19744	252.823	0.0881		178.302	0.11588	252.823	0.0771
178.523	0.08742	253.023	0.02331		178.442	0.19619	253.023	0.0891		178.443	0.11496	253.023	0.0781
178.663	0.08624	253.223	0.02431		178.583	0.19487	253.223	0.0901		178.584	0.11412	253.223	0.0791
178.804	0.08527	253.423	0.02531		178.724	0.19365	253.423	0.0911		178.724	0.11351	253.423	0.0801
178.945	0.08437	253.623	0.02631		178.865	0.19226	253.623	0.0921		178.865	0.11271	253.623	0.0811
179.086	0.08361	253.823	0.02731		179.005	0.19088	253.823	0.0931		179.006	0.11185	253.823	0.0821
179.227	0.08265	254.023	0.02831		179.146	0.18944	254.023	0.0941		179.147	0.11091	254.023	0.0831
179.367	0.08149	254.223	0.02931		179.287	0.18789	254.223	0.0951		179.288	0.10994	254.223	0.0841
179.508	0.08052	254.423	0.03031		179.428	0.18641	254.423	0.0961		179.428	0.10883	254.423	0.0851
179.649	0.07975	254.623	0.03131		179.569	0.18492	254.623	0.0971		179.569	0.10854	254.623	0.0861
179.79	0.07902	254.822	0.03231		179.709	0.18348	254.822	0.0981		179.71	0.10834	254.822	0.0871
179.931	0.07843	255.022	0.03331		179.85	0.18222	255.022	0.0991		179.851	0.10811	255.022	0.0881
180.071	0.07753	255.222	0.03431		179.991	0.18087	255.222	0.1001		179.992	0.10803	255.222	0.0891
180.212	0.07651	255.422	0.03531		180.132	0.17923	255.422	0.1011		180.132	0.10774	255.422	0.0901
180.353	0.0755	255.622	0.03631		180.273	0.17771	255.622	0.1021		180.273	0.10748	255.622	0.0911
180.494	0.07461	255.822	0.03731		180.413	0.17686	255.822	0.1031		180.414	0.1072	255.822	0.0921
180.635	0.07352	256.022	0.03831		180.554	0.17611	256.022	0.1041		180.555	0.107	256.022	0.0931
180.775	0.07255	256.222	0.03931		180.695	0.17543	256.222	0.1051		180.696	0.10675	256.222	0.0941
180.916	0.07188	256.422	0.04031		180.836	0.17473	256.422	0.1061		180.836	0.10626	256.422	0.0951
181.057	0.07117	256.622	0.04131		180.977	0.17427	256.622	0.1071		180.977	0.10557	256.622	0.0961
181.198	0.07043	256.822	0.04231		181.117	0.17367	256.822	0.1081		181.118	0.10362	256.822	0.0971
181.339	0.06963	257.022	0.04331		181.258	0.17302	257.022	0.1091		181.259	0.10224	257.022	0.0981
181.479	0.0688	257.222	0.04431		181.399	0.17208	257.222	0.1101		181.4	0.10195	257.222	0.0991
181.62	0.06786	257.422	0.04531		181.54	0.1709	257.422	0.1111		181.54	0.10092	257.422	0.1001
181.761	0.06705	257.622	0.04631		181.681	0.17029	257.622	0.1121		181.681	0.09989	257.622	0.1011
181.902	0.06612	257.822	0.04731		181.821	0.16977	257.822	0.1131		181.822	0.09894	257.822	0.1021
182.043	0.06528	258.022	0.04831		181.962	0.16936	258.022	0.1141		181.963	0.09779	258.022	0.1031
182.183	0.06468	258.222	0.04931		182.103	0.16892	258.222	0.1151		182.104	0.09675	258.222	0.1041
182.324	0.06411	258.422	0.05031		182.244	0.16811	258.422	0.1161		182.244	0.0957	258.422	0.1051
182.465	0.06337	258.622	0.05131		182.385	0.16729	258.622	0.1171		182.385	0.09465	258.622	0.1061
182.606	0.06259	258.822	0.05231		182.525	0.16674	258.822	0.1181		182.526	0.09367	258.822	0.1071
182.747	0.0618	259.022	0.0533		182.666	0.16617	259.022	0.11909		182.667	0.09315	259.022	0.10809
182.887	0.06079	259.222	0.0543		182.807	0.16552	259.222	0.12009		182.808	0.09234	259.222	0.10909
183.028	0.05976	259.422	0.0553		182.948	0.16476	259.422	0.12109		182.948	0.09148	259.422	0.11009
183.169	0.05895	259.622	0.0563		183.089	0.16399	259.622	0.12209		183.089	0.09072	259.622	0.11109
183.31	0.05819	259.821	0.0573		183.229	0.16326	259.821	0.12309		183.23	0.08996	259.821	0.11209
183.451	0.0575	260.021	0.0583		183.37	0.16246	260.021	0.12409		183.371	0.08897	260.021	0.11309
183.591	0.05693	260.221	0.0593		183.511	0.16188	260.221	0.12509		183.512	0.08794	260.221	0.11409
183.732	0.0565	260.421	0.0603		183.652	0.1612	260.421	0.12609		183.652	0.08697	260.421	0.11509
183.873	0.05582	260.621	0.0613		183.793	0.16054	260.621	0.12709		183.793	0.0861	260.621	0.11609
184.014	0.05509	260.821	0.0623		183.933	0.15973	260.821	0.12809		183.934	0.08524	260.821	0.11709
184.155	0.05426	261.021	0.0633		184.074	0.15887	261.021	0.12909		184.075	0.08454	261.021	0.11809
184.295	0.05343	261.221	0.0643		184.215	0.15819	261.221	0.13009		184.216	0.08374	261.221	0.11909
184.436	0.05253	261.421	0.0653		184.356	0.15739	261.421	0.13109		184.356	0.08294	261.421	0.12009
184.577	0.05159	261.621	0.0663		184.497	0.15625	261.621	0.13209		184.497	0.08213	261.621	0.12109
184.718	0.05073	261.821	0.0673		184.637	0.15527	261.821	0.13309		184.638	0.08132	261.821	0.12209
184.859	0.04967	262.021	0.0683		184.778	0.15439	262.021	0.13409		184.779	0.08057	262.021	0.12309
184.999	0.04889	262.221	0.0693		184.919	0.15365	262.221	0.13509		184.92	0.0795	262.221	0.12409
185.14	0.04822	262.421	0.0703		185.06	0.15279	262.421	0.13609		185.06	0.07867	262.421	0.12509
185.281	0.04761	262.621	0.0713		185.201	0.15197	262.621	0.13709		185.201	0.07807	262.621	0.12609
185.422	0.04706	262.821	0.0723		185.341	0.15074	262.821	0.13809		185.342	0.07746	262.821	0.12709
185.563	0.0464	263.021	0.0733		185.482	0.14987	263.021	0.13909		185.483	0.07662	263.021	0.12809
185.703	0.04585	263.221	0.0743		185.623	0.14758	263.221	0.14009		185.624	0.07579	263.221	0.12909
185.844	0.04523	263.421	0.0753		185.764	0.14539	263.421	0.14109		185.764	0.07501	263.421	0.13009
185.985	0.04444	263.621	0.0763		185.905	0.14335	263.621	0.14209		185.905	0.07445	263.621	0.13109
186.126	0.0436	263.821	0.0773		186.045	0.14151	263.821	0.14309		186.046	0.07372	263.821	0.13209
186.267	0.04291	264.021	0.0783		186.186	0.14018	264.021	0.14409		186.187	0.073	264.021	0.13309
186.407	0.0422	264.221	0.0793		186.327	0.13878	264.221	0.14509		186.328	0.07231	264.221	0.13409
186.548	0.04161	264.421	0.0803		186.468	0.13743	264.421	0.14609		186.468	0.07213	264.421	0.13509
186.689	0.04096	264.621	0.0813		186.609	0.1357	264.621	0.14709		186.609	0.07198	264.621	0.13609
186.83	0.04034	264.821	0.0823		186.749	0.13421	264.821	0.14809		186.75	0.07178	264.821	0.13709
186.971	0.03954	265.02	0.0833		186.89	0.13245	265.02	0.14909		186.891	0.07173	265.02	0.13809
187.111	0.03885	265.22	0.0843		187.031	0.13076	265.22	0.15009		187.032	0.07159	265.22	0.13909
187.252	0.03809	265.42	0.0853		187.172	0.1295	265.42	0.15109		187.172	0.07129	265.42	0.14009
187.393	0.03741	265.62	0.0863		187.313	0.1281	265.62	0.15209		187.313	0.07054	265.62	0.14109
187.534	0.0369	265.82	0.0873		187.453	0.12648	265.82	0.15309		187.454	0.06903	265.82	0.14209
187.675	0.03643	266.02	0.0883		187.594	0.1248	266.02	0.15409		187.595	0.06794	266.02	0.14309
187.815	0.03611	266.22	0.0893		187.735	0.12339	266.22	0.15509		187.736	0.0669	266.22	0.14409
187.956	0.03545	266.42	0.0903		187.876	0.12205	266.42	0.15609		187.876	0.06605	266.42	0.14509
188.097	0.03472	266.62	0.0913		188.017	0.12047	266.62	0.15709		188.017	0.06518	266.62	0.14609
188.238	0.03407	266.82	0.0923		188.157	0.1188	266.82	0.15809		188.158	0.06441	266.82	0.14709
188.379	0.03328	267.02	0.0933		188.298	0.11716	267.02	0.15909		188.299	0.06367	267.02	0.14809
188.519	0.03256	267.22	0.0943		188.439	0.11562	267.22	0.16009		188.44	0.06295	267.22	0.14909
188.66	0.0321	267.42	0.0953		188.58	0.11442	267.42	0.16109		188.58	0.06219	267.42	0.15009
188.801	0.03139	267.62	0.0963		188.721	0.11361	267.62	0.16209		188.721	0.06143	267.62	0.15109
188.942	0.03075	267.82	0.0973		188.861	0.11261	267.82	0.16309		188.862	0.06085	267.82	0.15209
189.083	0.03005	268.02	0.0983		189.002	0.11141	268.02	0.16409		189.003	0.06066	268.02	0.15309
189.223	0.02939	268.22	0.0993		189.143	0.11011	268.22	0.16509		189.144	0.06045	268.22	0.15409
189.364	0.02895	268.42	0.1003		189.284	0.1089	268.42	0.16609		189.284	0.06	268.42	0.15509
189.505	0.02853	268.62	0.1013		189.425	0.10768	268.62	0.16709		189.425	0.05889	268.62	0.15609
189.646	0.02804	268.82	0.1023		189.565	0.10626	268.82	0.16809		189.566	0.05801	268.82	0.15709
189.787	0.02756	269.02	0.1033		189.706	0.10517	269.02	0.16909		189.707	0.0572	269.02	0.15809
189.927	0.02718	269.22	0.10429		189.847	0.10404	269.22	0.17008		189.848	0.0567	269.22	0.15908
190.068	0.02662	269.42	0.10529		189.988	0.10325	269.42	0.17108		189.988	0.0561	269.42	0.16008
190.209	0.02592	269.62	0.10629		190.129	0.10222	269.62	0.17208		190.129	0.05543	269.62	0.16108
190.35	0.02527	269.82	0.10729		190.269	0.10083	269.82	0.17308		190.27	0.0549	269.82	0.16208
190.491	0.02488	270.019	0.10829		190.41	0.09957	270.019	0.17408		190.411	0.05451	270.019	0.16308
190.631	0.02437	270.219	0.10929		190.551	0.0984	270.219	0.17508		190.552	0.05397	270.219	0.16408
190.772	0.02388	270.419	0.11029		190.692	0.09739	270.419	0.17608		190.692	0.05328	270.419	0.16508
190.913	0.02348	270.619	0.11129		190.833	0.09607	270.619	0.17708		190.833	0.05269	270.619	0.16608
191.054	0.0229	270.819	0.11229		190.973	0.09481	270.819	0.17808		190.974	0.05207	270.819	0.16708
191.195	0.02243	271.019	0.11329		191.114	0.09336	271.019	0.17908		191.115	0.05114	271.019	0.16808
191.335	0.02197	271.219	0.11429		191.255	0.09193	271.219	0.18008		191.256	0.05062	271.219	0.16908
191.476	0.02136	271.419	0.11529		191.396	0.09075	271.419	0.18108		191.396	0.05003	271.419	0.17008
191.617	0.02068	271.619	0.11629		191.537	0.0897	271.619	0.18208		191.537	0.04956	271.619	0.17108
191.758	0.02019	271.819	0.11729		191.677	0.0886	271.819	0.18308		191.678	0.04892	271.819	0.17208
191.899	0.01979	272.019	0.11829		191.818	0.08756	272.019	0.18408		191.819	0.04833	272.019	0.17308
192.039	0.01948	272.219	0.11929		191.959	0.08665	272.219	0.18508		191.96	0.04786	272.219	0.17408
192.18	0.01906	272.419	0.12029		192.1	0.08561	272.419	0.18608		192.1	0.0474	272.419	0.17508
192.321	0.01881	272.619	0.12129		192.241	0.08458	272.619	0.18708		192.241	0.04679	272.619	0.17608
192.462	0.01832	272.819	0.12229		192.381	0.08331	272.819	0.18808		192.382	0.04642	272.819	0.17708
192.603	0.01771	273.019	0.12329		192.522	0.08173	273.019	0.18908		192.523	0.04575	273.019	0.17808
192.743	0.0172	273.219	0.12429		192.663	0.08035	273.219	0.19008		192.664	0.04529	273.219	0.17908
192.884	0.0166	273.419	0.12529		192.804	0.07904	273.419	0.19108		192.804	0.04457	273.419	0.18008
193.025	0.01631	273.619	0.12629		192.945	0.07808	273.619	0.19208		192.945	0.0439	273.619	0.18108
193.166	0.01583	273.819	0.12729		193.085	0.07721	273.819	0.19308		193.086	0.04329	273.819	0.18208
193.307	0.01557	274.019	0.12829		193.226	0.07638	274.019	0.19408		193.227	0.04281	274.019	0.18308
193.447	0.01523	274.219	0.12929		193.367	0.07532	274.219	0.19508		193.368	0.04224	274.219	0.18408
193.588	0.01476	274.419	0.13029		193.508	0.07412	274.419	0.19608		193.508	0.04185	274.419	0.18508
193.729	0.01423	274.619	0.13129		193.649	0.07312	274.619	0.19708		193.649	0.04139	274.619	0.18608
193.87	0.01364	274.819	0.13229		193.789	0.07204	274.819	0.19808		193.79	0.0408	274.819	0.18708
194.011	0.0131	275.018	0.13329		193.93	0.07115	275.018	0.19908		193.931	0.03999	275.018	0.18808
194.151	0.0125	275.218	0.13429		194.071	0.0702	275.218	0.20008		194.072	0.03963	275.218	0.18908
194.292	0.01213	275.418	0.13529		194.212	0.06921	275.418	0.20108		194.212	0.03922	275.418	0.19008
194.433	0.01177	275.618	0.13629		194.353	0.06819	275.618	0.20208		194.353	0.03889	275.618	0.19108
194.574	0.01148	275.818	0.13729		194.493	0.06752	275.818	0.20308		194.494	0.03847	275.818	0.19208
194.715	0.01106	276.018	0.13829		194.634	0.06671	276.018	0.20408		194.635	0.03798	276.018	0.19308
194.855	0.01074	276.218	0.13929		194.775	0.06575	276.218	0.20508		194.776	0.0373	276.218	0.19408
194.996	0.01035	276.418	0.14029		194.916	0.06461	276.418	0.20608		194.916	0.03645	276.418	0.19508
195.137	0.01	276.618	0.14129		195.057	0.0638	276.618	0.20708		195.057	0.03567	276.618	0.19608
195.278	0.00952	276.818	0.14229		195.197	0.06268	276.818	0.20808		195.198	0.03516	276.818	0.19708
195.419	0.00924	277.018	0.14329		195.338	0.06175	277.018	0.20908		195.339	0.03463	277.018	0.19808
195.559	0.00899	277.218	0.14429		195.479	0.06068	277.218	0.21008		195.48	0.03386	277.218	0.19908
195.7	0.00874	277.418	0.14529		195.62	0.05964	277.418	0.21108		195.62	0.03329	277.418	0.20008
195.841	0.00874	277.618	0.14629		195.761	0.0583	277.618	0.21208		195.761	0.03277	277.618	0.20108
195.982	0.00846	277.818	0.14729		195.901	0.05733	277.818	0.21308		195.902	0.03257	277.818	0.20208
196.123	0.00803	278.018	0.14829		196.042	0.05662	278.018	0.21408		196.043	0.03231	278.018	0.20308
196.263	0.00755	278.218	0.14929		196.183	0.05582	278.218	0.21508		196.184	0.03197	278.218	0.20408
196.404	0.007	278.418	0.15029		196.324	0.05501	278.418	0.21608		196.324	0.03161	278.418	0.20508
196.545	0.00671	278.618	0.15129		196.465	0.05382	278.618	0.21708		196.465	0.03108	278.618	0.20608
196.686	0.00643	278.818	0.15229		196.605	0.0529	278.818	0.21808		196.606	0.03054	278.818	0.20708
196.827	0.00627	279.018	0.15329		196.746	0.05236	279.018	0.21908		196.747	0.02999	279.018	0.20808
196.967	0.00625	279.218	0.15429		196.887	0.05172	279.218	0.22008		196.888	0.02953	279.218	0.20908
197.108	0.00614	279.418	0.15528		197.028	0.05079	279.418	0.22107		197.028	0.02898	279.418	0.21007
197.249	0.00571	279.618	0.15628		197.169	0.05015	279.618	0.22207		197.169	0.02873	279.618	0.21107
197.39	0.00533	279.818	0.15728		197.309	0.04931	279.818	0.22307		197.31	0.02835	279.818	0.21207
197.531	0.00489	280.018	0.15828		197.45	0.04858	280.018	0.22407		197.451	0.02756	280.018	0.21307
197.671	0.00486	280.217	0.15928		197.591	0.04814	280.217	0.22507		197.592	0.02689	280.217	0.21407
197.812	0.00491	280.417	0.16028		197.732	0.0474	280.417	0.22607		197.732	0.02632	280.417	0.21507
197.953	0.00489	280.617	0.16128		197.873	0.04658	280.617	0.22707		197.873	0.02603	280.617	0.21607
198.094	0.00475	280.817	0.16228		198.013	0.04565	280.817	0.22807		198.014	0.02561	280.817	0.21707
198.235	0.00439	281.017	0.16328		198.154	0.04487	281.017	0.22907		198.155	0.02529	281.017	0.21807
198.375	0.00388	281.217	0.16428		198.295	0.04413	281.217	0.23007		198.296	0.02496	281.217	0.21907
198.516	0.00358	281.417	0.16528		198.436	0.04352	281.417	0.23107		198.436	0.02422	281.417	0.22007
198.657	0.00323	281.617	0.16628		198.577	0.04284	281.617	0.23207		198.577	0.0239	281.617	0.22107
198.798	0.00315	281.817	0.16728		198.717	0.042	281.817	0.23307		198.718	0.0235	281.817	0.22207
198.939	0.00313	282.017	0.16828		198.858	0.04103	282.017	0.23407		198.859	0.02308	282.017	0.22307
199.079	0.00319	282.217	0.16928		198.999	0.0407	282.217	0.23507		199	0.02284	282.217	0.22407
199.22	0.00302	282.417	0.17028		199.14	0.0402	282.417	0.23607		199.14	0.02245	282.417	0.22507
199.361	0.00295	282.617	0.17128		199.281	0.0392	282.617	0.23707		199.281	0.02225	282.617	0.22607
199.502	0.0028	282.817	0.17228		199.421	0.03832	282.817	0.23807		199.422	0.02188	282.817	0.22707
199.643	0.00263	283.017	0.17328		199.562	0.03749	283.017	0.23907		199.563	0.02139	283.017	0.22807
199.783	0.00252	283.217	0.17428		199.703	0.03634	283.217	0.24007		199.704	0.02102	283.217	0.22907
199.924	0.00251	283.417	0.17528		199.844	0.03537	283.417	0.24107		199.844	0.02052	283.417	0.23007
200.065	0.00239	283.617	0.17628		199.985	0.03471	283.617	0.24207		199.985	0.02004	283.617	0.23107
200.206	0.00221	283.817	0.17728		200.125	0.03419	283.817	0.24307		200.126	0.01952	283.817	0.23207
200.347	0.00202	284.017	0.17828		200.266	0.03382	284.017	0.24407		200.267	0.01918	284.017	0.23307
200.487	0.00199	284.217	0.17928		200.407	0.03309	284.217	0.24507		200.408	0.01897	284.217	0.23407
200.628	0.00165	284.417	0.18028		200.548	0.03251	284.417	0.24607		200.548	0.01886	284.417	0.23507
200.769	0.00138	284.617	0.18128		200.689	0.032	284.617	0.24707		200.689	0.01874	284.617	0.23607
200.91	0.00119	284.817	0.18228		200.829	0.03111	284.817	0.24807		200.83	0.01814	284.817	0.23707
201.051	0.00119	285.017	0.18328		200.97	0.03031	285.017	0.24907		200.971	0.01742	285.017	0.23807
201.191	0.00107	285.216	0.18428		201.111	0.02943	285.216	0.25007		201.112	0.01642	285.216	0.23907
201.332	0.000880104	285.416	0.18528		201.252	0.02848	285.416	0.25107		201.252	0.01529	285.416	0.24007
201.473	0.000879223	285.616	0.18628		201.393	0.02759	285.616	0.25207		201.393	0.01445	285.616	0.24107
201.614	0.000826438	285.816	0.18728		201.533	0.02691	285.816	0.25307		201.534	0.01338	285.816	0.24207
201.755	0.000685346	286.016	0.18828		201.674	0.02662	286.016	0.25407		201.675	0.01223	286.016	0.24307
201.895	0.00054591	286.216	0.18928		201.815	0.02625	286.216	0.25507		201.816	0.01242	286.216	0.24407
202.036	0.000314105	286.416	0.19028		201.956	0.02564	286.416	0.25607		201.956	0.01264	286.416	0.24507
202.177	0.000223387	286.616	0.19128		202.097	0.02502	286.616	0.25707		202.097	0.01262	286.616	0.24607
202.318	0.000294345	286.816	0.19228		202.237	0.02422	286.816	0.25807		202.238	0.01259	286.816	0.24707
202.459	0.000104952	287.016	0.19328		202.378	0.0237	287.016	0.25907		202.379	0.01271	287.016	0.24807
202.599	-7.45833e-05	287.216	0.19428		202.519	0.02321	287.216	0.26007		202.52	0.01308	287.216	0.24907
202.74	-0.000114091	287.416	0.19528		202.66	0.02271	287.416	0.26107		202.66	0.01346	287.416	0.25007
202.881	-1.51061e-05	287.616	0.19628		202.801	0.0223	287.616	0.26207		202.801	0.01389	287.616	0.25107
203.022	0.000107376	287.816	0.19728		202.941	0.02159	287.816	0.26307		202.942	0.01424	287.816	0.25207
203.163	0.000279765	288.016	0.19828		203.082	0.02058	288.016	0.26407		203.083	0.01454	288.016	0.25307
203.303	0.000329799	288.216	0.19928		203.223	0.01974	288.216	0.26507		203.224	0.01493	288.216	0.25407
203.444	0.000499398	288.416	0.20028		203.364	0.01923	288.416	0.26607		203.364	0.01522	288.416	0.25507
203.585	0.000682707	288.616	0.20128		203.505	0.0188	288.616	0.26707		203.505	0.0155	288.616	0.25607
203.726	0.000947354	288.816	0.20228		203.645	0.01847	288.816	0.26807		203.646	0.01434	288.816	0.25707
203.867	0.00103	289.016	0.20328		203.786	0.01847	289.016	0.26907		203.787	0.01336	289.016	0.25807
204.007	0.00104	289.216	0.20428		203.927	0.01801	289.216	0.27007		203.928	0.01259	289.216	0.25907
204.148	0.0011	289.416	0.20528		204.068	0.0174	289.416	0.27107		204.068	0.01223	289.416	0.26007
204.289	0.00111	289.616	0.20627		204.209	0.01688	289.616	0.27206		204.209	0.01188	289.616	0.26106
204.43	0.00114	289.816	0.20727		204.349	0.01657	289.816	0.27306		204.35	0.01145	289.816	0.26206
204.571	0.00116	290.016	0.20827		204.49	0.01617	290.016	0.27406		204.491	0.01103	290.016	0.26306
204.711	0.00113	290.216	0.20927		204.631	0.01565	290.216	0.27506		204.632	0.01058	290.216	0.26406
204.852	0.00121	290.415	0.21027		204.772	0.01557	290.415	0.27606		204.772	0.01016	290.415	0.26506
204.993	0.00124	290.615	0.21127		204.913	0.01566	290.615	0.27706		204.913	0.00983	290.615	0.26606
205.134	0.00138	290.815	0.21227		205.053	0.01589	290.815	0.27806		205.054	0.00959	290.815	0.26706
205.275	0.00162	291.015	0.21327		205.194	0.01565	291.015	0.27906		205.195	0.00888	291.015	0.26806
205.415	0.00185	291.215	0.21427		205.335	0.0153	291.215	0.28006		205.336	0.00804	291.215	0.26906
205.556	0.00194	291.415	0.21527		205.476	0.01502	291.415	0.28106		205.476	0.00722	291.415	0.27006
205.697	0.00198	291.615	0.21627		205.617	0.01455	291.615	0.28206		205.617	0.00644	291.615	0.27106
205.838	0.00192	291.815	0.21727		205.757	0.01424	291.815	0.28306		205.758	0.0069	291.815	0.27206
205.979	0.00207	292.015	0.21827		205.898	0.01392	292.015	0.28406		205.899	0.00622	292.015	0.27306
206.119	0.00234	292.215	0.21927		206.039	0.01376	292.215	0.28506		206.04	0.00525	292.215	0.27406
206.26	0.0025	292.415	0.22027		206.18	0.01363	292.415	0.28606		206.18	0.00541	292.415	0.27506
206.401	0.00265	292.615	0.22127		206.321	0.01358	292.615	0.28706		206.321	0.00541	292.615	0.27606
206.542	0.00295	292.815	0.22227		206.461	0.01341	292.815	0.28806		206.462	0.00535	292.815	0.27706
206.683	0.00312	293.015	0.22327		206.602	0.0133	293.015	0.28906		206.603	0.00512	293.015	0.27806
206.823	0.00318	293.215	0.22427		206.743	0.01299	293.215	0.29006		206.744	0.00423	293.215	0.27906
206.964	0.00329	293.415	0.22527		206.884	0.01258	293.415	0.29106		206.884	0.00335	293.415	0.28006
207.105	0.00331	293.615	0.22627		207.025	0.01229	293.615	0.29206		207.025	0.00383	293.615	0.28106
207.246	0.00343	293.815	0.22727		207.165	0.01211	293.815	0.29306		207.166	0.00406	293.815	0.28206
207.387	0.0038	294.015	0.22827		207.306	0.01189	294.015	0.29406		207.307	0.00405	294.015	0.28306
207.527	0.0039	294.215	0.22927		207.447	0.01157	294.215	0.29506		207.448	0.0039	294.215	0.28406
207.668	0.00409	294.415	0.23027		207.588	0.0112	294.415	0.29606		207.588	0.00371	294.415	0.28506
207.809	0.00418	294.615	0.23127		207.729	0.01122	294.615	0.29706		207.729	0.00292	294.615	0.28606
207.95	0.00423	294.815	0.23227		207.869	0.01166	294.815	0.29806		207.87	0.00202	294.815	0.28706
208.091	0.00436	295.015	0.23327		208.01	0.01168	295.015	0.29906		208.011	0.00222	295.015	0.28806
208.231	0.00472	295.215	0.23427		208.151	0.01137	295.215	0.30006		208.152	0.00257	295.215	0.28906
208.372	0.0049	295.414	0.23527		208.292	0.01094	295.414	0.30106		208.292	0.00271	295.414	0.29006
208.513	0.00502	295.614	0.23627		208.433	0.01066	295.614	0.30206		208.433	0.00286	295.614	0.29106
208.654	0.00532	295.814	0.23727		208.573	0.0106	295.814	0.30306		208.574	0.00229	295.814	0.29206
208.795	0.00546	296.014	0.23827		208.714	0.01045	296.014	0.30406		208.715	0.00148	296.014	0.29306
208.935	0.00564	296.214	0.23927		208.855	0.01037	296.214	0.30506		208.856	0.00088247	296.214	0.29406
209.076	0.00607	296.414	0.24027		208.996	0.01038	296.414	0.30606		208.996	0.000239403	296.414	0.29506
209.217	0.00635	296.614	0.24127		209.137	0.0102	296.614	0.30706		209.137	0.000836195	296.614	0.29606
209.358	0.0065	296.814	0.24227		209.277	0.00991	296.814	0.30806		209.278	0.00105	296.814	0.29706
209.499	0.00683	297.014	0.24327		209.418	0.00987	297.014	0.30906		209.419	0.00113	297.014	0.29806
209.639	0.00722	297.214	0.24427		209.559	0.00987	297.214	0.31006		209.56	0.00135	297.214	0.29906
209.78	0.00749	297.414	0.24527		209.7	0.00997	297.414	0.31106		209.7	0.00154	297.414	0.30006
209.921	0.00775	297.614	0.24627		209.841	0.00967	297.614	0.31206		209.841	0.00156	297.614	0.30106
210.062	0.00785	297.814	0.24727		209.981	0.00952	297.814	0.31306		209.982	0.00156	297.814	0.30206
210.203	0.00791	298.014	0.24827		210.122	0.00948	298.014	0.31406		210.123	0.00168	298.014	0.30306
210.343	0.00815	298.214	0.24927		210.263	0.00966	298.214	0.31506		210.264	0.00173	298.214	0.30406
210.484	0.00868	298.414	0.25027		210.404	0.00978	298.414	0.31606		210.404	0.00194	298.414	0.30506
210.625	0.00925	298.614	0.25127		210.545	0.00965	298.614	0.31706		210.545	0.002	298.614	0.30606
210.766	0.00987	298.814	0.25227		210.685	0.0093	298.814	0.31806		210.686	0.00149	298.814	0.30706
210.907	0.01009	299.014	0.25327		210.826	0.00898	299.014	0.31906		210.827	0.000702916	299.014	0.30806
211.047	0.01041	299.214	0.25427		210.967	0.00884	299.214	0.32006		210.968	-0.00014851	299.214	0.30906
211.188	0.01058	299.414	0.25526		211.108	0.00895	299.414	0.32105		211.108	-0.000958552	299.414	0.31005
211.329	0.01081	299.614	0.25626		211.249	0.00868	299.614	0.32205		211.249	-0.00168	299.614	0.31105
211.47	0.01107	299.814	0.25726		211.389	0.00808	299.814	0.32305		211.39	-0.00237	299.814	0.31205
211.611	0.01122	299.954	0.25796		211.53	0.00798	299.954	0.32375		211.531	-0.00165	299.954	0.31275
211.751	0.01151	300.004	0.25821		211.671	0.00791	300.004	0.324		211.672	-0.000798494	300.004	0.313
211.892	0.01187	300.114	0.25766		211.812	0.00789	300.114	0.32345		211.812	-0.000306065	300.114	0.31245
212.033	0.01215	300.314	0.25666		211.953	0.00797	300.314	0.32245		211.953	2.68827e-06	300.314	0.31145
212.174	0.01237	300.514	0.25567		212.093	0.00799	300.514	0.32146		212.094	0.000107299	300.514	0.31046
212.315	0.01289	300.714	0.25467		212.234	0.00797	300.714	0.32046		212.235	0.000299931	300.714	0.30946
212.455	0.01319	300.914	0.25367		212.375	0.00807	300.914	0.31946		212.376	0.000551758	300.914	0.30846
212.596	0.01348	301.114	0.25267		212.516	0.00784	301.114	0.31846		212.516	0.000613572	301.114	0.30746
212.737	0.01393	301.314	0.25167		212.657	0.0071	301.314	0.31746		212.657	0.000639284	301.314	0.30646
212.878	0.01424	301.514	0.25067		212.797	0.00663	301.514	0.31646		212.798	0.000371302	301.514	0.30546
213.019	0.01471	301.714	0.24967		212.938	0.00629	301.714	0.31546		212.939	0.000279971	301.714	0.30446
213.159	0.01514	301.914	0.24867		213.079	0.0056	301.914	0.31446		213.08	0.00038554	301.914	0.30346
213.3	0.01566	302.114	0.24767		213.22	0.00512	302.114	0.31346		213.22	0.000271418	302.114	0.30246
213.441	0.01616	302.314	0.24667		213.361	0.0047	302.314	0.31246		213.361	-0.00029426	302.314	0.30146
213.582	0.01653	302.513	0.24567		213.501	0.0044	302.513	0.31146		213.502	-0.000667492	302.513	0.30046
213.723	0.01691	302.713	0.24467		213.642	0.004	302.713	0.31046		213.643	-0.00105	302.713	0.29946
213.863	0.01742	302.913	0.24367		213.783	0.00372	302.913	0.30946		213.784	-0.0015	302.913	0.29846
214.004	0.01782	303.113	0.24267		213.924	0.00336	303.113	0.30846		213.924	-0.00196	303.113	0.29746
214.145	0.0182	303.313	0.24167		214.065	0.00314	303.313	0.30746		214.065	-0.00154	303.313	0.29646
214.286	0.01839	303.513	0.24067		214.205	0.00282	303.513	0.30646		214.206	-0.000545407	303.513	0.29546
214.427	0.01881	303.713	0.23967		214.346	0.00294	303.713	0.30546		214.347	-3.71406e-05	303.713	0.29446
214.567	0.01916	303.913	0.23867		214.487	0.003	303.913	0.30446		214.488	0.00034875	303.913	0.29346
214.708	0.0195	304.113	0.23767		214.628	0.00305	304.113	0.30346		214.628	0.000692377	304.113	0.29246
214.849	0.01984	304.313	0.23667		214.769	0.00263	304.313	0.30246		214.769	0.00107	304.313	0.29146
214.99	0.02023	304.513	0.23567		214.909	0.00215	304.513	0.30146		214.91	0.00149	304.513	0.29046
215.131	0.02067	304.713	0.23467		215.05	0.00166	304.713	0.30046		215.051	0.00168	304.713	0.28946
215.271	0.0211	304.913	0.23367		215.191	0.00138	304.913	0.29946		215.192	0.00201	304.913	0.28846
215.412	0.02159	305.113	0.23267		215.332	0.00147	305.113	0.29846		215.332	0.0023	305.113	0.28746
215.553	0.02209	305.313	0.23167		215.473	0.00166	305.313	0.29746		215.473	0.00238	305.313	0.28646
215.694	0.02259	305.513	0.23067		215.613	0.00143	305.513	0.29646		215.614	0.00264	305.513	0.28546
215.835	0.02318	305.713	0.22967		215.754	0.00132	305.713	0.29546		215.755	0.00301	305.713	0.28446
215.975	0.02362	305.913	0.22867		215.895	0.000994332	305.913	0.29446		215.896	0.00355	305.913	0.28346
216.116	0.02411	306.113	0.22767		216.036	0.000874989	306.113	0.29346		216.036	0.00392	306.113	0.28246
216.257	0.02452	306.313	0.22667		216.177	0.00102	306.313	0.29246		216.177	0.00349	306.313	0.28146
216.398	0.02494	306.513	0.22567		216.317	0.000930763	306.513	0.29146		216.318	0.00252	306.513	0.28046
216.539	0.02525	306.713	0.22467		216.458	0.000982845	306.713	0.29046		216.459	0.00192	306.713	0.27946
216.679	0.02572	306.913	0.22367		216.599	0.000602063	306.913	0.28946		216.6	0.00154	306.913	0.27846
216.82	0.02627	307.113	0.22267		216.74	0.000405146	307.113	0.28846		216.74	0.00142	307.113	0.27746
216.961	0.02685	307.313	0.22167		216.881	0.000617992	307.313	0.28746		216.881	0.00112	307.313	0.27646
217.102	0.02741	307.513	0.22067		217.021	0.000410646	307.513	0.28646		217.022	0.000754218	307.513	0.27546
217.243	0.02803	307.712	0.21967		217.162	0.000427636	307.712	0.28546		217.163	0.00042086	307.712	0.27446
217.383	0.02843	307.912	0.21867		217.303	0.00028384	307.912	0.28446		217.304	7.62206e-05	307.912	0.27346
217.524	0.02887	308.112	0.21767		217.444	0.000347218	308.112	0.28346		217.444	0.00125	308.112	0.27246
217.665	0.02938	308.312	0.21667		217.585	0.000345914	308.312	0.28246		217.585	0.00203	308.312	0.27146
217.806	0.02993	308.512	0.21567		217.725	0.000523038	308.512	0.28146		217.726	0.00249	308.512	0.27046
217.947	0.03054	308.712	0.21467		217.866	0.000540462	308.712	0.28046		217.867	0.00309	308.712	0.26946
218.087	0.03101	308.912	0.21367		218.007	0.000479536	308.912	0.27946		218.008	0.00364	308.912	0.26846
218.228	0.03139	309.112	0.21267		218.148	0.00046373	309.112	0.27846		218.148	0.00425	309.112	0.26746
218.369	0.03177	309.312	0.21167		218.289	0.000299337	309.312	0.27746		218.289	0.00448	309.312	0.26646
218.51	0.03213	309.512	0.21067		218.429	0.000386325	309.512	0.27646		218.43	0.00497	309.512	0.26546
218.651	0.03292	309.712	0.20967		218.57	0.000415457	309.712	0.27546		218.571	0.00545	309.712	0.26446
218.791	0.0337	309.912	0.20867		218.711	0.000619364	309.912	0.27446		218.712	0.00597	309.912	0.26346
218.932	0.03435	310.112	0.20767		218.852	0.000748356	310.112	0.27346		218.852	0.0064	310.112	0.26246
219.073	0.03489	310.312	0.20667		218.993	0.000990819	310.312	0.27246		218.993	0.00664	310.312	0.26146
219.214	0.03557	310.512	0.20567		219.133	0.0014	310.512	0.27146		219.134	0.0071	310.512	0.26046
219.355	0.036	310.712	0.20467		219.274	0.00143	310.712	0.27046		219.275	0.00752	310.712	0.25946
219.495	0.03657	310.912	0.20368		219.415	0.00117	310.912	0.26947		219.416	0.00783	310.912	0.25847
219.636	0.03707	311.112	0.20268		219.556	0.00113	311.112	0.26847		219.556	0.00818	311.112	0.25747
219.777	0.03749	311.312	0.20168		219.697	0.00139	311.312	0.26747		219.697	0.00866	311.312	0.25647
219.918	0.03811	311.512	0.20068		219.837	0.00155	311.512	0.26647		219.838	0.0093	311.512	0.25547
220.059	0.03875	311.712	0.19968		219.978	0.00165	311.712	0.26547		219.979	0.00977	311.712	0.25447
220.199	0.03942	311.912	0.19868		220.119	0.00193	311.912	0.26447		220.12	0.01021	311.912	0.25347
220.34	0.03991	312.112	0.19768		220.26	0.00196	312.112	0.26347		220.26	0.01068	312.112	0.25247
220.481	0.04041	312.312	0.19668		220.401	0.0018	312.312	0.26247		220.401	0.01115	312.312	0.25147
220.622	0.04082	312.512	0.19568		220.541	0.00191	312.512	0.26147		220.542	0.01133	312.512	0.25047
220.763	0.0413	312.711	0.19468		220.682	0.00201	312.711	0.26047		220.683	0.01157	312.711	0.24947
220.903	0.04172	312.911	0.19368		220.823	0.00202	312.911	0.25947		220.824	0.01212	312.911	0.24847
221.044	0.04219	313.111	0.19268		220.964	0.00223	313.111	0.25847		220.964	0.01273	313.111	0.24747
221.185	0.04285	313.311	0.19168		221.105	0.00229	313.311	0.25747		221.105	0.01306	313.311	0.24647
221.326	0.04345	313.511	0.19068		221.245	0.00234	313.511	0.25647		221.246	0.01368	313.511	0.24547
221.467	0.04412	313.711	0.18968		221.386	0.00254	313.711	0.25547		221.387	0.014	313.711	0.24447
221.607	0.04465	313.911	0.18868		221.527	0.00281	313.911	0.25447		221.528	0.01434	313.911	0.24347
221.748	0.04543	314.111	0.18768		221.668	0.00297	314.111	0.25347		221.668	0.01464	314.111	0.24247
221.889	0.04612	314.311	0.18668		221.809	0.00317	314.311	0.25247		221.809	0.0148	314.311	0.24147
222.03	0.04696	314.511	0.18568		221.949	0.00325	314.511	0.25147		221.95	0.01521	314.511	0.24047
222.171	0.04781	314.711	0.18468		222.09	0.00337	314.711	0.25047		222.091	0.01576	314.711	0.23947
222.311	0.04828	314.911	0.18368		222.231	0.00365	314.911	0.24947		222.232	0.01648	314.911	0.23847
222.452	0.0486	315.111	0.18268		222.372	0.00335	315.111	0.24847		222.372	0.01723	315.111	0.23747
222.593	0.04889	315.311	0.18168		222.513	0.0031	315.311	0.24747		222.513	0.01797	315.311	0.23647
222.734	0.04929	315.511	0.18068		222.653	0.0032	315.511	0.24647		222.654	0.0183	315.511	0.23547
222.875	0.04989	315.711	0.17968		222.794	0.00328	315.711	0.24547		222.795	0.01854	315.711	0.23447
223.015	0.05069	315.911	0.17868		222.935	0.00358	315.911	0.24447		222.936	0.01893	315.911	0.23347
223.156	0.05143	316.111	0.17768		223.076	0.00397	316.111	0.24347		223.076	0.01933	316.111	0.23247
223.297	0.05212	316.311	0.17668		223.217	0.00416	316.311	0.24247		223.217	0.01985	316.311	0.23147
223.438	0.05278	316.511	0.17568		223.357	0.00409	316.511	0.24147		223.358	0.02052	316.511	0.23047
223.579	0.05336	316.711	0.17468		223.498	0.00429	316.711	0.24047		223.499	0.02099	316.711	0.22947
223.719	0.05411	316.911	0.17368		223.639	0.00451	316.911	0.23947		223.64	0.0215	316.911	0.22847
223.86	0.05475	317.111	0.17268		223.78	0.00479	317.111	0.23847		223.78	0.0219	317.111	0.22747
224.001	0.05529	317.311	0.17168		223.921	0.00506	317.311	0.23747		223.921	0.02236	317.311	0.22647
224.142	0.05595	317.511	0.17068		224.061	0.00519	317.511	0.23647		224.062	0.02256	317.511	0.22547
224.283	0.05666	317.711	0.16968		224.202	0.00564	317.711	0.23547		224.203	0.0229	317.711	0.22447
224.423	0.05746	317.91	0.16868		224.343	0.00575	317.91	0.23447		224.344	0.02321	317.91	0.22347
224.564	0.05834	318.11	0.16768		224.484	0.00584	318.11	0.23347		224.484	0.02332	318.11	0.22247
224.705	0.05914	318.31	0.16668		224.625	0.0062	318.31	0.23247		224.625	0.02346	318.31	0.22147
224.846	0.05975	318.51	0.16568		224.765	0.00671	318.51	0.23147		224.766	0.02353	318.51	0.22047
224.987	0.06029	318.71	0.16468		224.906	0.00698	318.71	0.23047		224.907	0.02346	318.71	0.21947
225.127	0.0608	318.91	0.16368		225.047	0.00712	318.91	0.22947		225.048	0.02329	318.91	0.21847
225.268	0.06149	319.11	0.16268		225.188	0.00743	319.11	0.22847		225.188	0.02292	319.11	0.21747
225.409	0.06206	319.31	0.16168		225.329	0.0076	319.31	0.22747		225.329	0.02285	319.31	0.21647
225.55	0.06282	319.51	0.16068		225.469	0.0078	319.51	0.22647		225.47	0.0229	319.51	0.21547
225.691	0.06366	319.71	0.15968		225.61	0.00789	319.71	0.22547		225.611	0.02412	319.71	0.21447
225.831	0.06446	319.91	0.15868		225.751	0.00809	319.91	0.22447		225.752	0.02548	319.91	0.21347
225.972	0.06511	320.11	0.15768		225.892	0.0082	320.11	0.22347		225.892	0.02667	320.11	0.21247
226.113	0.06568	320.31	0.15668		226.033	0.00874	320.31	0.22247		226.033	0.02755	320.31	0.21147
226.254	0.06647	320.51	0.15568		226.173	0.00917	320.51	0.22147		226.174	0.02833	320.51	0.21047
226.395	0.06726	320.71	0.15468		226.314	0.0097	320.71	0.22047		226.315	0.02899	320.71	0.20947
226.535	0.06789	320.91	0.15368		226.455	0.01032	320.91	0.21947		226.456	0.02965	320.91	0.20847
226.676	0.06853	321.11	0.15269		226.596	0.01082	321.11	0.21848		226.596	0.03041	321.11	0.20748
226.817	0.06923	321.31	0.15169		226.737	0.01148	321.31	0.21748		226.737	0.03116	321.31	0.20648
226.958	0.0698	321.51	0.15069		226.877	0.01196	321.51	0.21648		226.878	0.03171	321.51	0.20548
227.099	0.07062	321.71	0.14969		227.018	0.01211	321.71	0.21548		227.019	0.03228	321.71	0.20448
227.239	0.07141	321.91	0.14869		227.159	0.01238	321.91	0.21448		227.16	0.03308	321.91	0.20348
227.38	0.07221	322.11	0.14769		227.3	0.01277	322.11	0.21348		227.3	0.03387	322.11	0.20248
227.521	0.07313	322.31	0.14669		227.441	0.01323	322.31	0.21248		227.441	0.03476	322.31	0.20148
227.662	0.07393	322.51	0.14569		227.581	0.014	322.51	0.21148		227.582	0.03556	322.51	0.20048
227.803	0.07478	322.71	0.14469		227.722	0.01502	322.71	0.21048		227.723	0.03618	322.71	0.19948
227.943	0.07532	322.909	0.14369		227.863	0.01539	322.909	0.20948		227.864	0.03692	322.909	0.19848
228.084	0.07589	323.109	0.14269		228.004	0.01612	323.109	0.20848		228.004	0.03764	323.109	0.19748
228.225	0.07663	323.309	0.14169		228.145	0.01636	323.309	0.20748		228.145	0.03821	323.309	0.19648
228.366	0.07746	323.509	0.14069		228.285	0.01649	323.509	0.20648		228.286	0.03874	323.509	0.19548
228.507	0.0783	323.709	0.13969		228.426	0.01653	323.709	0.20548		228.427	0.03965	323.709	0.19448
228.647	0.07914	323.909	0.13869		228.567	0.01696	323.909	0.20448		228.568	0.04043	323.909	0.19348
228.788	0.07987	324.109	0.13769		228.708	0.01744	324.109	0.20348		228.708	0.04111	324.109	0.19248
228.929	0.08061	324.309	0.13669		228.849	0.01793	324.309	0.20248		228.849	0.042	324.309	0.19148
229.07	0.08143	324.509	0.13569		228.989	0.01849	324.509	0.20148		228.99	0.04264	324.509	0.19048
229.211	0.08219	324.709	0.13469		229.13	0.01897	324.709	0.20048		229.131	0.04344	324.709	0.18948
229.351	0.08319	324.909	0.13369		229.271	0.01968	324.909	0.19948		229.272	0.0444	324.909	0.18848
229.492	0.08417	325.109	0.13269		229.412	0.02065	325.109	0.19848		229.412	0.04504	325.109	0.18748
229.633	0.08484	325.309	0.13169		229.553	0.02151	325.309	0.19748		229.553	0.04546	325.309	0.18648
229.774	0.08548	325.509	0.13069		229.693	0.02206	325.509	0.19648		229.694	0.0456	325.509	0.18548
229.915	0.08618	325.709	0.12969		229.834	0.02258	325.709	0.19548		229.835	0.04561	325.709	0.18448
230.055	0.08671	325.909	0.12869		229.975	0.02324	325.909	0.19448		229.976	0.04577	325.909	0.18348
230.196	0.08732	326.109	0.12769		230.116	0.02371	326.109	0.19348		230.116	0.04611	326.109	0.18248
230.337	0.08809	326.309	0.12669		230.257	0.02446	326.309	0.19248		230.257	0.04631	326.309	0.18148
230.478	0.08886	326.509	0.12569		230.397	0.02526	326.509	0.19148		230.398	0.04621	326.509	0.18048
230.619	0.0896	326.709	0.12469		230.538	0.02605	326.709	0.19048		230.539	0.04658	326.709	0.17948
230.759	0.09056	326.909	0.12369		230.679	0.02647	326.909	0.18948		230.68	0.04676	326.909	0.17848
230.9	0.09137	327.109	0.12269		230.82	0.02704	327.109	0.18848		230.82	0.04696	327.109	0.17748
231.041	0.09226	327.309	0.12169		230.961	0.02745	327.309	0.18748		230.961	0.04708	327.309	0.17648
231.182	0.09308	327.509	0.12069		231.101	0.02785	327.509	0.18648		231.102	0.04718	327.509	0.17548
231.323	0.09381	327.709	0.11969		231.242	0.02847	327.709	0.18548		231.243	0.04914	327.709	0.17448
231.463	0.09452	327.908	0.11869		231.383	0.0292	327.908	0.18448		231.384	0.05085	327.908	0.17348
231.604	0.09518	328.108	0.11769		231.524	0.02997	328.108	0.18348		231.524	0.05204	328.108	0.17248
231.745	0.09583	328.308	0.11669		231.665	0.0308	328.308	0.18248		231.665	0.05291	328.308	0.17148
231.886	0.09674	328.508	0.11569		231.805	0.03169	328.508	0.18148		231.806	0.05363	328.508	0.17048
232.027	0.09758	328.708	0.11469		231.946	0.03237	328.708	0.18048		231.947	0.05453	328.708	0.16948
232.167	0.09831	328.908	0.11369		232.087	0.03307	328.908	0.17948		232.088	0.05538	328.908	0.16848
232.308	0.09902	329.108	0.11269		232.228	0.03385	329.108	0.17848		232.228	0.05629	329.108	0.16748
232.449	0.09971	329.308	0.11169		232.369	0.03454	329.308	0.17748		232.369	0.057	329.308	0.16648
232.59	0.10062	329.508	0.11069		232.509	0.03533	329.508	0.17648		232.51	0.058	329.508	0.16548
232.731	0.10149	329.708	0.10969		232.65	0.03622	329.708	0.17548		232.651	0.05894	329.708	0.16448
232.871	0.10191	329.908	0.10869		232.791	0.03713	329.908	0.17448		232.792	0.05978	329.908	0.16348
233.012	0.10237	330.108	0.10769		232.932	0.03804	330.108	0.17348		232.932	0.06051	330.108	0.16248
233.153	0.10308	330.308	0.10669		233.073	0.03869	330.308	0.17248		233.073	0.06137	330.308	0.16148
233.294	0.10386	330.508	0.10569		233.213	0.03948	330.508	0.17148		233.214	0.06222	330.508	0.16048
233.435	0.10485	330.708	0.10469		233.354	0.04008	330.708	0.17048		233.355	0.06319	330.708	0.15948
233.575	0.1058	330.908	0.1037		233.495	0.04084	330.908	0.16949		233.496	0.06396	330.908	0.15849
233.716	0.10693	331.108	0.1027		233.636	0.04127	331.108	0.16849		233.636	0.06488	331.108	0.15749
233.857	0.10778	331.308	0.1017		233.777	0.04192	331.308	0.16749		233.777	0.06573	331.308	0.15649
233.998	0.10868	331.508	0.1007		233.917	0.04297	331.508	0.16649		233.918	0.06652	331.508	0.15549
234.139	0.10946	331.708	0.0997		234.058	0.04385	331.708	0.16549		234.059	0.06749	331.708	0.15449
234.279	0.11009	331.908	0.0987		234.199	0.04474	331.908	0.16449		234.2	0.06835	331.908	0.15349
234.42	0.11078	332.108	0.0977		234.34	0.04569	332.108	0.16349		234.34	0.06919	332.108	0.15249
234.561	0.1116	332.308	0.0967		234.481	0.04648	332.308	0.16249		234.481	0.06993	332.308	0.15149
234.702	0.11253	332.508	0.0957		234.621	0.04735	332.508	0.16149		234.622	0.07074	332.508	0.15049
234.843	0.11352	332.708	0.0947		234.762	0.04839	332.708	0.16049		234.763	0.07175	332.708	0.14949
234.983	0.11449	332.908	0.0937		234.903	0.0493	332.908	0.15949		234.904	0.07266	332.908	0.14849
235.124	0.11549	333.107	0.0927		235.044	0.05013	333.107	0.15849		235.044	0.07378	333.107	0.14749
235.265	0.11629	333.307	0.0917		235.185	0.05107	333.307	0.15749		235.185	0.07479	333.307	0.14649
235.406	0.1171	333.507	0.0907		235.325	0.05179	333.507	0.15649		235.326	0.0758	333.507	0.14549
235.547	0.11794	333.707	0.0897		235.466	0.05258	333.707	0.15549		235.467	0.07692	333.707	0.14449
235.687	0.1188	333.907	0.0887		235.607	0.05313	333.907	0.15449		235.608	0.07785	333.907	0.14349
235.828	0.11956	334.107	0.0877		235.748	0.05392	334.107	0.15349		235.748	0.07799	334.107	0.14249
235.969	0.12037	334.307	0.0867		235.889	0.05488	334.307	0.15249		235.889	0.07802	334.307	0.14149
236.11	0.12119	334.507	0.0857		236.029	0.05611	334.507	0.15149		236.03	0.07813	334.507	0.14049
236.251	0.12203	334.707	0.0847		236.17	0.05711	334.707	0.15049		236.171	0.07829	334.707	0.13949
236.391	0.12281	334.907	0.0837		236.311	0.05846	334.907	0.14949		236.312	0.07872	334.907	0.13849
236.532	0.12362	335.107	0.0827		236.452	0.05966	335.107	0.14849		236.452	0.07938	335.107	0.13749
236.673	0.12461	335.307	0.0817		236.593	0.06076	335.307	0.14749		236.593	0.07979	335.307	0.13649
236.814	0.12556	335.507	0.0807		236.733	0.06182	335.507	0.14649		236.734	0.07979	335.507	0.13549
236.955	0.12655	335.707	0.0797		236.874	0.06285	335.707	0.14549		236.875	0.07994	335.707	0.13449
237.095	0.12741	335.907	0.0787		237.015	0.06385	335.907	0.14449		237.016	0.08009	335.907	0.13349
237.236	0.12812	336.107	0.0777		237.156	0.06489	336.107	0.14349		237.156	0.08143	336.107	0.13249
237.377	0.12907	336.307	0.0767		237.297	0.06585	336.307	0.14249		237.297	0.08315	336.307	0.13149
237.518	0.12987	336.507	0.0757		237.437	0.06677	336.507	0.14149		237.438	0.08461	336.507	0.13049
237.659	0.13104	336.707	0.0747		237.578	0.06782	336.707	0.14049		237.579	0.08581	336.707	0.12949
237.799	0.13231	336.907	0.0737		237.719	0.0689	336.907	0.13949		237.72	0.08653	336.907	0.12849
237.94	0.13342	337.107	0.0727		237.86	0.0699	337.107	0.13849		237.86	0.08733	337.107	0.12749
238.081	0.13426	337.307	0.0717		238.001	0.07082	337.307	0.13749		238.001	0.08843	337.307	0.12649
238.222	0.1351	337.507	0.0707		238.141	0.07224	337.507	0.13649		238.142	0.08941	337.507	0.12549
238.363	0.13587	337.707	0.0697		238.282	0.07363	337.707	0.13549		238.283	0.09019	337.707	0.12449
238.503	0.13676	337.907	0.0687		238.423	0.07511	337.907	0.13449		238.424	0.09117	337.907	0.12349
238.644	0.13772	338.106	0.0677		238.564	0.07599	338.106	0.13349		238.564	0.09216	338.106	0.12249
238.785	0.13864	338.306	0.0667		238.705	0.07646	338.306	0.13249		238.705	0.09319	338.306	0.12149
238.926	0.13975	338.506	0.0657		238.845	0.07725	338.506	0.13149		238.846	0.09418	338.506	0.12049
239.067	0.14084	338.706	0.0647		238.986	0.078	338.706	0.13049		238.987	0.09537	338.706	0.11949
239.207	0.14186	338.906	0.0637		239.127	0.07886	338.906	0.12949		239.128	0.09634	338.906	0.11849
239.348	0.143	339.106	0.0627		239.268	0.08006	339.106	0.12849		239.268	0.09726	339.106	0.11749
239.489	0.14406	339.306	0.0617		239.409	0.0814	339.306	0.12749		239.409	0.09807	339.306	0.11649
239.63	0.14489	339.506	0.0607		239.549	0.08268	339.506	0.12649		239.55	0.09893	339.506	0.11549
239.771	0.14594	339.706	0.0597		239.69	0.08371	339.706	0.12549		239.691	0.10009	339.706	0.11449
239.911	0.14691	339.906	0.0587		239.831	0.08466	339.906	0.12449		239.832	0.10091	339.906	0.11349
240.052	0.14795	340.106	0.0577		239.972	0.0856	340.106	0.12349		239.972	0.1018	340.106	0.11249
240.193	0.14886	340.306	0.0567		240.113	0.08667	340.306	0.12249		240.113	0.10252	340.306	0.11149
240.334	0.14985	340.506	0.0557		240.253	0.08796	340.506	0.12149		240.254	0.1034	340.506	0.11049
240.475	0.15092	340.706	0.0547		240.394	0.08918	340.706	0.12049		240.395	0.1044	340.706	0.10949
240.615	0.15194	340.906	0.0537		240.535	0.09022	340.906	0.11949		240.536	0.10548	340.906	0.10849
240.756	0.15294	341.106	0.05271		240.676	0.09161	341.106	0.1185		240.676	0.10629	341.106	0.1075
240.897	0.15375	341.306	0.05171		240.817	0.09262	341.306	0.1175		240.817	0.10699	341.306	0.1065
241.038	0.15457	341.506	0.05071		240.957	0.09375	341.506	0.1165		240.958	0.10806	341.506	0.1055
241.179	0.15559	341.706	0.04971		241.098	0.095	341.706	0.1155		241.099	0.10909	341.706	0.1045
241.319	0.15655	341.906	0.04871		241.239	0.09629	341.906	0.1145		241.24	0.10998	341.906	0.1035
241.46	0.15758	342.106	0.04771		241.38	0.09764	342.106	0.1135		241.38	0.11083	342.106	0.1025
241.601	0.15848	342.306	0.04671		241.521	0.0987	342.306	0.1125		241.521	0.11193	342.306	0.1015
241.742	0.15979	342.506	0.04571		241.661	0.10044	342.506	0.1115		241.662	0.11293	342.506	0.1005
241.883	0.16109	342.706	0.04471		241.802	0.10208	342.706	0.1105		241.803	0.11403	342.706	0.0995
242.023	0.16211	342.906	0.04371		241.943	0.10328	342.906	0.1095		241.944	0.1149	342.906	0.0985
242.164	0.16302	343.105	0.04271		242.084	0.1043	343.105	0.1085		242.084	0.11576	343.105	0.0975
242.305	0.16379	343.305	0.04171		242.225	0.10526	343.305	0.1075		242.225	0.11674	343.305	0.0965
242.446	0.16486	343.505	0.04071		242.365	0.10654	343.505	0.1065		242.366	0.11772	343.505	0.0955
242.587	0.16575	343.705	0.03971		242.506	0.10743	343.705	0.1055		242.507	0.119	343.705	0.0945
242.727	0.16664	343.905	0.03871		242.647	0.10887	343.905	0.1045		242.648	0.12016	343.905	0.0935
242.868	0.1678	344.105	0.03771		242.788	0.11017	344.105	0.1035		242.788	0.12126	344.105	0.0925
243.009	0.1689	344.305	0.03671		242.929	0.11154	344.305	0.1025		242.929	0.12206	344.305	0.0915
243.15	0.1701	344.505	0.03571		243.069	0.11306	344.505	0.1015		243.07	0.12297	344.505	0.0905
243.291	0.17103	344.705	0.03471		243.21	0.11474	344.705	0.1005		243.211	0.12373	344.705	0.0895
243.431	0.17204	344.905	0.03371		243.351	0.11598	344.905	0.0995		243.352	0.1246	344.905	0.0885
243.572	0.17303	345.105	0.03271		243.492	0.11716	345.105	0.0985		243.492	0.12548	345.105	0.0875
243.713	0.17407	345.305	0.03171		243.633	0.11831	345.305	0.0975		243.633	0.12652	345.305	0.0865
243.854	0.17516	345.505	0.03071		243.773	0.11978	345.505	0.0965		243.774	0.12751	345.505	0.0855
243.995	0.17664	345.705	0.02971		243.914	0.1209	345.705	0.0955		243.915	0.12875	345.705	0.0845
244.135	0.17752	345.905	0.02871		244.055	0.12215	345.905	0.0945		244.056	0.13005	345.905	0.0835
244.276	0.17827	346.105	0.02771		244.196	0.12352	346.105	0.0935		244.196	0.13108	346.105	0.0825
244.417	0.1794	346.305	0.02671		244.337	0.12506	346.305	0.0925		244.337	0.13196	346.305	0.0815
244.558	0.18037	346.505	0.02571		244.477	0.12634	346.505	0.0915		244.478	0.13264	346.505	0.0805
244.699	0.18159	346.705	0.02471		244.618	0.12762	346.705	0.0905		244.619	0.13323	346.705	0.0795
244.839	0.18264	346.905	0.02371		244.759	0.12899	346.905	0.0895		244.76	0.1343	346.905	0.0785
244.98	0.1836	347.105	0.02271		244.9	0.1306	347.105	0.0885		244.9	0.13533	347.105	0.0775
245.121	0.18459	347.305	0.02171		245.041	0.13211	347.305	0.0875		245.041	0.13635	347.305	0.0765
245.262	0.18589	347.505	0.02071		245.181	0.13354	347.505	0.0865		245.182	0.13768	347.505	0.0755
245.403	0.18688	347.705	0.01971		245.322	0.13487	347.705	0.0855		245.323	0.13899	347.705	0.0745
245.543	0.1878	347.905	0.01871		245.463	0.13624	347.905	0.0845		245.464	0.13995	347.905	0.0735
245.684	0.1888	348.105	0.01771		245.604	0.13767	348.105	0.0835		245.604	0.1409	348.105	0.0725
245.825	0.18984	348.304	0.01671		245.745	0.13922	348.304	0.0825		245.745	0.14168	348.304	0.0715
245.966	0.1913	348.504	0.01571		245.885	0.14086	348.504	0.0815		245.886	0.14233	348.504	0.0705
246.107	0.19227	348.704	0.01471		246.026	0.14251	348.704	0.0805		246.027	0.1432	348.704	0.0695
246.247	0.19306	348.904	0.01371		246.167	0.14383	348.904	0.0795		246.168	0.144	348.904	0.0685
246.388	0.19396	349.104	0.01271		246.308	0.14511	349.104	0.0785		246.308	0.14539	349.104	0.0675
246.529	0.19486	349.304	0.01171		246.449	0.14645	349.304	0.0775		246.449	0.14682	349.304	0.0665
246.67	0.19587	349.504	0.01071		246.589	0.14784	349.504	0.0765		246.59	0.14811	349.504	0.0655
246.811	0.19702	349.704	0.00971		246.73	0.14984	349.704	0.0755		246.731	0.14949	349.704	0.0645
246.951	0.19814	349.914	0.00866		246.871	0.15172	349.914	0.07445		246.872	0.15088	349.914	0.06345
247.092	0.19927	350.124	0.00761		247.012	0.15333	350.124	0.0734		247.012	0.15207	350.124	0.0624
247.233	0.20051	350.324	0.00661		247.153	0.15465	350.324	0.0724		247.153	0.15324	350.324	0.0614
247.374	0.2017	350.524	0.00561		247.293	0.15622	350.524	0.0714		247.294	0.15444	350.524	0.0604
247.515	0.20286	350.724	0.00461		247.434	0.15804	350.724	0.0704		247.435	0.15531	350.724	0.0594
247.655	0.20386	350.924	0.00361		247.575	0.15992	350.924	0.0694		247.576	0.15628	350.924	0.0584
247.796	0.20488	351.124	0.00261		247.716	0.16166	351.124	0.0684		247.716	0.15747	351.124	0.0574
247.937	0.2058	351.324	0.00162		247.857	0.16335	351.324	0.06741		247.857	0.15851	351.324	0.05641
248.078	0.20677	351.524	0.000615374		247.997	0.16488	351.524	0.06641		247.998	0.15967	351.524	0.05541
248.219	0.20767	351.724	-0.000384429		248.138	0.16636	351.724	0.06541		248.139	0.16099	351.724	0.05441
248.359	0.20868	351.924	-0.00138		248.279	0.16769	351.924	0.06441		248.28	0.16214	351.924	0.05341
248.5	0.20979	352.124	-0.00238		248.42	0.16937	352.124	0.06341		248.42	0.16325	352.124	0.05241
248.641	0.21088	352.324	-0.00338		248.561	0.1709	352.324	0.06241		248.561	0.16409	352.324	0.05141
248.782	0.21198	352.524	-0.00438		248.701	0.17265	352.524	0.06141		248.702	0.16514	352.524	0.05041
248.923	0.213	352.724	-0.00538		248.842	0.17439	352.724	0.06041		248.843	0.1661	352.724	0.04941
249.063	0.21421	352.924	-0.00638		248.983	0.17586	352.924	0.05941		248.984	0.16707	352.924	0.04841
249.204	0.21514	353.124	-0.00738		249.124	0.17725	353.124	0.05841		249.124	0.16813	353.124	0.04741
249.345	0.21611	353.323	-0.00838		249.265	0.17877	353.323	0.05741		249.265	0.1692	353.323	0.04641
249.486	0.2172	353.523	-0.00938		249.405	0.18037	353.523	0.05641		249.406	0.1701	353.523	0.04541
249.627	0.21823	353.723	-0.01038		249.546	0.18207	353.723	0.05541		249.547	0.1711	353.723	0.04441
249.767	0.21937	353.923	-0.01138		249.687	0.18371	353.923	0.05441		249.688	0.17217	353.923	0.04341
249.908	0.22014	354.123	-0.01238		249.828	0.18528	354.123	0.05341		249.828	0.17327	354.123	0.04241
250.049	0.22077	354.323	-0.01338		249.969	0.18701	354.323	0.05241		249.969	0.17444	354.323	0.04141
250.19	0.22149	354.523	-0.01438		250.109	0.18858	354.523	0.05141		250.11	0.17565	354.523	0.04041
250.331	0.22265	354.723	-0.01538		250.25	0.18991	354.723	0.05041		250.251	0.17642	354.723	0.03941
250.471	0.22382	354.923	-0.01638		250.391	0.1912	354.923	0.04941		250.392	0.17721	354.923	0.03841
250.612	0.22511	355.123	-0.01738		250.532	0.19251	355.123	0.04841		250.532	0.17803	355.123	0.03741
250.753	0.22644	355.323	-0.01838		250.673	0.19436	355.323	0.04741		250.673	0.17886	355.323	0.03641
250.894	0.22759	355.523	-0.01938		250.813	0.19595	355.523	0.04641		250.814	0.17976	355.523	0.03541
251.035	0.2285	355.723	-0.02038		250.954	0.19795	355.723	0.04541		250.955	0.18083	355.723	0.03441
251.175	0.22931	355.923	-0.02138		251.095	0.19992	355.923	0.04441		251.096	0.18193	355.923	0.03341
251.316	0.22995	356.123	-0.02238		251.236	0.20164	356.123	0.04341		251.236	0.18304	356.123	0.03241
251.457	0.23085	356.323	-0.02338		251.377	0.20325	356.323	0.04241		251.377	0.18424	356.323	0.03141
251.598	0.2317	356.523	-0.02438		251.517	0.2048	356.523	0.04141		251.518	0.18528	356.523	0.03041
251.739	0.23269	356.723	-0.02538		251.658	0.2061	356.723	0.04041		251.659	0.18625	356.723	0.02941
251.879	0.23403	356.933	-0.02643		251.799	0.20784	356.933	0.03936		251.8	0.18737	356.933	0.02836
252.02	0.23544	357.143	-0.02748		251.94	0.2092	357.143	0.03831		251.94	0.1883	357.143	0.02731
252.161	0.23661	357.343	-0.02848		252.081	0.21075	357.343	0.03731		252.081	0.18917	357.343	0.02631
252.302	0.23792	357.543	-0.02948		252.221	0.21243	357.543	0.03631		252.222	0.19011	357.543	0.02531
252.443	0.23889	357.743	-0.03048		252.362	0.21448	357.743	0.03531		252.363	0.19115	357.743	0.02431
252.583	0.23967	357.943	-0.03148		252.503	0.21669	357.943	0.03431		252.504	0.19258	357.943	0.02331
252.724	0.24051	358.143	-0.03248		252.644	0.21825	358.143	0.03331		252.644	0.19438	358.143	0.02231
252.865	0.24143	358.343	-0.03348		252.785	0.21959	358.343	0.03231		252.785	0.19604	358.343	0.02131
253.006	0.24262	358.542	-0.03448		252.925	0.221	358.542	0.03131		252.926	0.19774	358.542	0.02031
253.147	0.24383	358.752	-0.03553		253.066	0.22226	358.752	0.03026		253.067	0.19931	358.752	0.01926
253.287	0.245	358.962	-0.03658		253.207	0.22389	358.962	0.02921		253.208	0.20098	358.962	0.01821
253.428	0.24623	359.162	-0.03758		253.348	0.22577	359.162	0.02821		253.348	0.20255	359.162	0.01721
253.569	0.24736	359.362	-0.03858		253.489	0.22757	359.362	0.02721		253.489	0.20422	359.362	0.01621
253.71	0.24845	359.562	-0.03958		253.629	0.22934	359.562	0.02621		253.63	0.20595	359.562	0.01521
253.851	0.24979	359.762	-0.04058		253.77	0.23118	359.762	0.02521		253.771	0.20751	359.762	0.01421
253.991	0.25113	359.962	-0.04158		253.911	0.23293	359.962	0.02421		253.912	0.20904	359.962	0.01321
254.132	0.25226	360.162	-0.04258		254.052	0.23447	360.162	0.02321		254.052	0.21043	360.162	0.01221
254.273	0.25338	360.362	-0.04358		254.193	0.23605	360.362	0.02221		254.193	0.21189	360.362	0.01121
254.414	0.25427	360.562	-0.04458		254.333	0.23771	360.562	0.02121		254.334	0.21335	360.562	0.01021
254.555	0.25509	360.762	-0.04558		254.474	0.23951	360.762	0.02021		254.475	0.21491	360.762	0.00921
254.695	0.25588	360.962	-0.04658		254.615	0.24117	360.962	0.01921		254.616	0.21652	360.962	0.00821
254.836	0.25675	361.162	-0.04758		254.756	0.24312	361.162	0.01821		254.756	0.21806	361.162	0.00721
254.977	0.25785	361.362	-0.04857		254.897	0.24496	361.362	0.01722		254.897	0.21959	361.362	0.00622
255.118	0.25925	361.562	-0.04958		255.037	0.2466	361.562	0.01621		255.038	0.22092	361.562	0.00521
255.259	0.26052	361.762	-0.05057		255.178	0.24843	361.762	0.01522		255.179	0.22196	361.762	0.00422
255.399	0.26159	361.962	-0.05157		255.319	0.25026	361.962	0.01422		255.32	0.22289	361.962	0.00322
255.54	0.2626	362.162	-0.05257		255.46	0.2518	362.162	0.01322		255.46	0.224	362.162	0.00222
255.681	0.26372	362.362	-0.05357		255.601	0.25355	362.362	0.01222		255.601	0.2261	362.362	0.00122
255.822	0.2648	362.562	-0.05457		255.741	0.25529	362.562	0.01122		255.742	0.22838	362.562	0.000215894
255.963	0.26566	362.762	-0.05557		255.882	0.25713	362.762	0.01022		255.883	0.23022	362.762	-0.000783575
256.103	0.26648	362.962	-0.05657		256.023	0.25903	362.962	0.00922		256.024	0.23109	362.962	-0.00178
256.244	0.26728	363.162	-0.05757		256.164	0.26087	363.162	0.00822		256.164	0.22891	363.162	-0.00278
256.385	0.26804	363.362	-0.05857		256.305	0.26246	363.362	0.00722		256.305	0.22779	363.362	-0.00378
256.526	0.26898	363.561	-0.05957		256.445	0.26421	363.561	0.00622		256.446	0.22757	363.561	-0.00478
256.667	0.27035	363.761	-0.06057		256.586	0.26567	363.761	0.00522		256.587	0.22873	363.761	-0.00578
256.807	0.27161	363.961	-0.06157		256.727	0.26723	363.961	0.00422		256.728	0.22998	363.961	-0.00678
256.948	0.2727	364.161	-0.06257		256.868	0.26868	364.161	0.00322		256.868	0.23113	364.161	-0.00778
257.089	0.27372	364.361	-0.06357		257.009	0.27016	364.361	0.00222		257.009	0.23217	364.361	-0.00878
257.23	0.27455	364.561	-0.06457		257.149	0.27216	364.561	0.00122		257.15	0.2329	364.561	-0.00978
257.371	0.27548	364.761	-0.06557		257.29	0.27407	364.761	0.000218394		257.291	0.23342	364.761	-0.01078
257.511	0.2763	364.971	-0.06662		257.431	0.27583	364.971	-0.0008314		257.432	0.23444	364.971	-0.01183
257.652	0.27727	365.181	-0.06767		257.572	0.27744	365.181	-0.00188		257.572	0.23556	365.181	-0.01288
257.793	0.27841	365.381	-0.06867		257.713	0.27862	365.381	-0.00288		257.713	0.23667	365.381	-0.01388
257.934	0.27954	365.581	-0.06967		257.853	0.28014	365.581	-0.00388		257.854	0.23778	365.581	-0.01488
258.075	0.28062	365.781	-0.07067		257.994	0.28191	365.781	-0.00488		257.995	0.23865	365.781	-0.01588
258.215	0.28157	365.981	-0.07167		258.135	0.28373	365.981	-0.00588		258.136	0.23971	365.981	-0.01688
258.356	0.28258	366.181	-0.07267		258.276	0.28555	366.181	-0.00688		258.276	0.24061	366.181	-0.01788
258.497	0.28353	366.381	-0.07367		258.417	0.28759	366.381	-0.00788		258.417	0.2413	366.381	-0.01888
258.638	0.28456	366.581	-0.07467		258.557	0.28961	366.581	-0.00888		258.558	0.24204	366.581	-0.01988
258.779	0.2856	366.781	-0.07567		258.698	0.29135	366.781	-0.00988		258.699	0.24312	366.781	-0.02088
258.919	0.28639	366.981	-0.07667		258.839	0.29304	366.981	-0.01088		258.84	0.24447	366.981	-0.02188
259.06	0.28707	367.181	-0.07767		258.98	0.29456	367.181	-0.01188		258.98	0.24571	367.181	-0.02288
259.201	0.28806	367.381	-0.07867		259.121	0.29613	367.381	-0.01288		259.121	0.24692	367.381	-0.02388
259.342	0.28901	367.581	-0.07967		259.261	0.29767	367.581	-0.01388		259.262	0.24802	367.581	-0.02488
259.483	0.28988	367.781	-0.08067		259.402	0.2994	367.781	-0.01488		259.403	0.24905	367.781	-0.02588
259.623	0.29067	367.981	-0.08167		259.543	0.30117	367.981	-0.01588		259.544	0.24992	367.981	-0.02688
259.764	0.29178	368.181	-0.08267		259.684	0.30277	368.181	-0.01688		259.684	0.2509	368.181	-0.02788
259.905	0.29277	368.381	-0.08367		259.825	0.30439	368.381	-0.01788		259.825	0.25185	368.381	-0.02888
260.046	0.29362	368.58	-0.08467		259.965	0.30651	368.58	-0.01888		259.966	0.25287	368.58	-0.02988
260.187	0.29463	368.78	-0.08567		260.106	0.30824	368.78	-0.01988		260.107	0.25408	368.78	-0.03088
260.327	0.29562	368.98	-0.08667		260.247	0.30988	368.98	-0.02088		260.248	0.25521	368.98	-0.03188
260.468	0.29653	369.18	-0.08767		260.388	0.31138	369.18	-0.02188		260.388	0.25639	369.18	-0.03288
260.609	0.29752	369.38	-0.08867		260.529	0.313	369.38	-0.02288		260.529	0.25772	369.38	-0.03388
260.75	0.29862	369.58	-0.08967		260.669	0.31479	369.58	-0.02388		260.67	0.25884	369.58	-0.03488
260.891	0.29954	369.78	-0.09067		260.81	0.31679	369.78	-0.02488		260.811	0.25978	369.78	-0.03588
261.031	0.30062	369.98	-0.09167		260.951	0.31885	369.98	-0.02588		260.952	0.26067	369.98	-0.03688
261.172	0.30169	370.18	-0.09267		261.092	0.3207	370.18	-0.02688		261.092	0.26149	370.18	-0.03788
261.313	0.30271	370.38	-0.09367		261.233	0.32269	370.38	-0.02788		261.233	0.26245	370.38	-0.03888
261.454	0.30345	370.58	-0.09467		261.373	0.32441	370.58	-0.02888		261.374	0.26347	370.58	-0.03988
261.595	0.30403	370.78	-0.09567		261.514	0.3263	370.78	-0.02988		261.515	0.26441	370.78	-0.04088
261.735	0.30496	370.98	-0.09667		261.655	0.32808	370.98	-0.03088		261.656	0.26555	370.98	-0.04188
261.876	0.30585	371.18	-0.09767		261.796	0.32966	371.18	-0.03188		261.796	0.26664	371.18	-0.04288
262.017	0.30681	371.38	-0.09867		261.937	0.33142	371.38	-0.03288		261.937	0.26772	371.38	-0.04388
262.158	0.30761	371.58	-0.09966		262.077	0.33315	371.58	-0.03387		262.078	0.26886	371.58	-0.04487
262.299	0.30848	371.78	-0.10066		262.218	0.33497	371.78	-0.03487		262.219	0.26998	371.78	-0.04587
262.439	0.30951	371.98	-0.10166		262.359	0.33694	371.98	-0.03587		262.36	0.27113	371.98	-0.04687
262.58	0.31052	372.18	-0.10266		262.5	0.33869	372.18	-0.03687		262.5	0.27214	372.18	-0.04787
262.721	0.31163	372.38	-0.10366		262.641	0.34036	372.38	-0.03787		262.641	0.27311	372.38	-0.04887
262.862	0.31258	372.58	-0.10466		262.781	0.34215	372.58	-0.03887		262.782	0.27422	372.58	-0.04987
263.003	0.31351	372.78	-0.10566		262.922	0.34403	372.78	-0.03987		262.923	0.27528	372.78	-0.05087
263.143	0.31427	372.98	-0.10666		263.063	0.3457	372.98	-0.04087		263.064	0.27626	372.98	-0.05187
263.284	0.31516	373.18	-0.10766		263.204	0.34738	373.18	-0.04187		263.204	0.27725	373.18	-0.05287
263.425	0.31622	373.38	-0.10866		263.345	0.34936	373.38	-0.04287		263.345	0.27834	373.38	-0.05387
263.566	0.31695	373.58	-0.10966		263.485	0.35139	373.58	-0.04387		263.486	0.27931	373.58	-0.05487
263.707	0.31774	373.779	-0.11066		263.626	0.35309	373.779	-0.04487		263.627	0.28014	373.779	-0.05587
263.847	0.31857	373.979	-0.11166		263.767	0.35469	373.979	-0.04587		263.768	0.28113	373.979	-0.05687
263.988	0.31949	374.179	-0.11266		263.908	0.35589	374.179	-0.04687		263.908	0.2824	374.179	-0.05787
264.129	0.32053	374.379	-0.11366		264.049	0.35718	374.379	-0.04787		264.049	0.28359	374.379	-0.05887
264.27	0.32146	374.579	-0.11466		264.189	0.3589	374.579	-0.04887		264.19	0.28474	374.579	-0.05987
264.411	0.32244	374.779	-0.11566		264.33	0.36103	374.779	-0.04987		264.331	0.28579	374.779	-0.06087
264.551	0.32339	374.979	-0.11666		264.471	0.363	374.979	-0.05087		264.472	0.28672	374.979	-0.06187
264.692	0.32432	375.179	-0.11766		264.612	0.36502	375.179	-0.05187		264.612	0.28774	375.179	-0.06287
264.833	0.32512	375.379	-0.11866		264.753	0.36699	375.379	-0.05287		264.753	0.28883	375.379	-0.06387
264.974	0.32619	375.579	-0.11966		264.893	0.36884	375.579	-0.05387		264.894	0.28989	375.579	-0.06487
265.115	0.32721	375.779	-0.12066		265.034	0.37075	375.779	-0.05487		265.035	0.29099	375.779	-0.06587
265.255	0.32825	375.979	-0.12166		265.175	0.37258	375.979	-0.05587		265.176	0.29203	375.979	-0.06687
265.396	0.32914	376.179	-0.12266		265.316	0.37428	376.179	-0.05687		265.316	0.29312	376.179	-0.06787
265.537	0.32984	376.379	-0.12366		265.457	0.37589	376.379	-0.05787		265.457	0.29422	376.379	-0.06887
265.678	0.33074	376.579	-0.12466		265.597	0.37759	376.579	-0.05887		265.598	0.29515	376.579	-0.06987
265.819	0.33166	376.779	-0.12566		265.738	0.37936	376.779	-0.05987		265.739	0.29605	376.779	-0.07087
265.959	0.33243	376.979	-0.12666		265.879	0.38123	376.979	-0.06087		265.88	0.29691	376.979	-0.07187
266.1	0.33331	377.179	-0.12766		266.02	0.38304	377.179	-0.06187		266.02	0.29801	377.179	-0.07287
266.241	0.33409	377.379	-0.12866		266.161	0.38468	377.379	-0.06287		266.161	0.29924	377.379	-0.07387
266.382	0.33493	377.579	-0.12966		266.301	0.38638	377.579	-0.06387		266.302	0.30053	377.579	-0.07487
266.523	0.33565	377.779	-0.13066		266.442	0.38849	377.779	-0.06487		266.443	0.30181	377.779	-0.07587
266.663	0.33635	377.979	-0.13166		266.583	0.39035	377.979	-0.06587		266.584	0.30291	377.979	-0.07687
266.804	0.33708	378.179	-0.13266		266.724	0.39235	378.179	-0.06687		266.724	0.30436	378.179	-0.07787
266.945	0.33796	378.379	-0.13366		266.865	0.39439	378.379	-0.06787		266.865	0.30537	378.379	-0.07887
267.086	0.33873	378.579	-0.13466		267.005	0.39632	378.579	-0.06887		267.006	0.30648	378.579	-0.07987
267.227	0.33976	378.778	-0.13566		267.146	0.3978	378.778	-0.06987		267.147	0.30759	378.778	-0.08087
267.367	0.34081	378.978	-0.13666		267.287	0.39938	378.978	-0.07087		267.288	0.3085	378.978	-0.08187
267.508	0.34179	379.178	-0.13766		267.428	0.40115	379.178	-0.07187		267.428	0.30951	379.178	-0.08287
267.649	0.34268	379.378	-0.13866		267.569	0.40312	379.378	-0.07287		267.569	0.31071	379.378	-0.08387
267.79	0.3435	379.578	-0.13966		267.709	0.40493	379.578	-0.07387		267.71	0.31195	379.578	-0.08487
267.931	0.34425	379.778	-0.14066		267.85	0.40664	379.778	-0.07487		267.851	0.31317	379.778	-0.08587
268.071	0.3448	379.978	-0.14166		267.991	0.40826	379.978	-0.07587		267.992	0.31436	379.978	-0.08687
268.212	0.34562	380.178	-0.14266		268.132	0.41023	380.178	-0.07687		268.132	0.31556	380.178	-0.08787
268.353	0.34673	380.378	-0.14366		268.273	0.41197	380.378	-0.07787		268.273	0.31663	380.378	-0.08887
268.494	0.34773	380.578	-0.14466		268.413	0.41375	380.578	-0.07887		268.414	0.31774	380.578	-0.08987
268.635	0.34858	380.778	-0.14566		268.554	0.41563	380.778	-0.07987		268.555	0.31879	380.778	-0.09087
268.775	0.34958	380.978	-0.14666		268.695	0.4174	380.978	-0.08087		268.696	0.31973	380.978	-0.09187
268.916	0.35066	381.178	-0.14766		268.836	0.41923	381.178	-0.08187		268.836	0.3208	381.178	-0.09287
269.057	0.35183	381.378	-0.14866		268.977	0.4208	381.378	-0.08287		268.977	0.32197	381.378	-0.09387
269.198	0.3526	381.578	-0.14966		269.117	0.42253	381.578	-0.08387		269.118	0.32313	381.578	-0.09487
269.339	0.35319	381.778	-0.15065		269.258	0.42442	381.778	-0.08486		269.259	0.32422	381.778	-0.09586
269.479	0.35389	381.978	-0.15165		269.399	0.4263	381.978	-0.08586		269.4	0.32547	381.978	-0.09686
269.62	0.35475	382.178	-0.15265		269.54	0.42779	382.178	-0.08686		269.54	0.32646	382.178	-0.09786
269.761	0.35552	382.378	-0.15365		269.681	0.42938	382.378	-0.08786		269.681	0.32724	382.378	-0.09886
269.902	0.35625	382.578	-0.15465		269.821	0.43117	382.578	-0.08886		269.822	0.32821	382.578	-0.09986
270.043	0.35693	382.778	-0.15565		269.962	0.4331	382.778	-0.08986		269.963	0.32942	382.778	-0.10086
270.183	0.35796	382.978	-0.15665		270.103	0.43469	382.978	-0.09086		270.104	0.3305	382.978	-0.10186
270.324	0.35906	383.178	-0.15765		270.244	0.43626	383.178	-0.09186		270.244	0.33146	383.178	-0.10286
270.465	0.36013	383.378	-0.15865		270.385	0.43775	383.378	-0.09286		270.385	0.33255	383.378	-0.10386
270.606	0.36104	383.578	-0.15965		270.525	0.43918	383.578	-0.09386		270.526	0.33354	383.578	-0.10486
270.747	0.3618	383.777	-0.16065		270.666	0.44083	383.777	-0.09486		270.667	0.33404	383.777	-0.10586
270.887	0.36249	383.977	-0.16165		270.807	0.44255	383.977	-0.09586		270.808	0.33496	383.977	-0.10686
271.028	0.36312	384.177	-0.16265		270.948	0.44417	384.177	-0.09686		270.948	0.33614	384.177	-0.10786
271.169	0.36399	384.377	-0.16365		271.089	0.44578	384.377	-0.09786		271.089	0.33726	384.377	-0.10886
271.31	0.36481	384.577	-0.16465		271.229	0.44746	384.577	-0.09886		271.23	0.33812	384.577	-0.10986
271.451	0.36575	384.777	-0.16565		271.37	0.44918	384.777	-0.09986		271.371	0.33894	384.777	-0.11086
271.591	0.36674	384.977	-0.16665		271.511	0.4508	384.977	-0.10086		271.512	0.33959	384.977	-0.11186
271.732	0.36751	385.177	-0.16765		271.652	0.45269	385.177	-0.10186		271.652	0.34046	385.177	-0.11286
271.873	0.36824	385.377	-0.16865		271.793	0.45463	385.377	-0.10286		271.793	0.34159	385.377	-0.11386
272.014	0.36905	385.577	-0.16965		271.933	0.45641	385.577	-0.10386		271.934	0.34279	385.577	-0.11486
272.155	0.36967	385.777	-0.17065		272.074	0.45785	385.777	-0.10486		272.075	0.34402	385.777	-0.11586
272.295	0.37041	385.977	-0.17165		272.215	0.45959	385.977	-0.10586		272.216	0.34509	385.977	-0.11686
272.436	0.37125	386.177	-0.17265		272.356	0.46107	386.177	-0.10686		272.356	0.34603	386.177	-0.11786
272.577	0.37214	386.377	-0.17365		272.497	0.46284	386.377	-0.10786		272.497	0.34693	386.377	-0.11886
272.718	0.37299	386.577	-0.17465		272.637	0.46449	386.577	-0.10886		272.638	0.3477	386.577	-0.11986
272.859	0.37389	386.777	-0.17565		272.778	0.46632	386.777	-0.10986		272.779	0.34853	386.777	-0.12086
272.999	0.37445	386.977	-0.17665		272.919	0.46812	386.977	-0.11086		272.92	0.34959	386.977	-0.12186
273.14	0.37517	387.177	-0.17765		273.06	0.46966	387.177	-0.11186		273.06	0.35051	387.177	-0.12286
273.281	0.37595	387.377	-0.17865		273.201	0.47118	387.377	-0.11286		273.201	0.35163	387.377	-0.12386
273.422	0.37718	387.577	-0.17965		273.341	0.47284	387.577	-0.11386		273.342	0.35263	387.577	-0.12486
273.563	0.37809	387.777	-0.18065		273.482	0.47459	387.777	-0.11486		273.483	0.35361	387.777	-0.12586
273.703	0.37895	387.977	-0.18165		273.623	0.47626	387.977	-0.11586		273.624	0.35426	387.977	-0.12686
273.844	0.37982	388.177	-0.18265		273.764	0.47795	388.177	-0.11686		273.764	0.3551	388.177	-0.12786
273.985	0.38071	388.377	-0.18365		273.905	0.47971	388.377	-0.11786		273.905	0.35584	388.377	-0.12886
274.126	0.38175	388.577	-0.18465		274.045	0.48176	388.577	-0.11886		274.046	0.35665	388.577	-0.12986
274.267	0.38263	388.777	-0.18565		274.186	0.48353	388.777	-0.11986		274.187	0.3578	388.777	-0.13086
274.407	0.38327	388.976	-0.18665		274.327	0.48508	388.976	-0.12086		274.328	0.35901	388.976	-0.13186
274.548	0.3839	389.176	-0.18765		274.468	0.48672	389.176	-0.12186		274.468	0.35991	389.176	-0.13286
274.689	0.38451	389.376	-0.18865		274.609	0.48852	389.376	-0.12286		274.609	0.36054	389.376	-0.13386
274.83	0.38526	389.576	-0.18965		274.749	0.49011	389.576	-0.12386		274.75	0.36128	389.576	-0.13486
274.971	0.38623	389.776	-0.19065		274.89	0.49157	389.776	-0.12486		274.891	0.36205	389.776	-0.13586
275.111	0.38719	389.976	-0.19165		275.031	0.49323	389.976	-0.12586		275.032	0.36294	389.976	-0.13686
275.252	0.38799	390.176	-0.19265		275.172	0.49486	390.176	-0.12686		275.172	0.36371	390.176	-0.13786
275.393	0.38887	390.376	-0.19365		275.313	0.49662	390.376	-0.12786		275.313	0.36473	390.376	-0.13886
275.534	0.38954	390.576	-0.19465		275.453	0.49827	390.576	-0.12886		275.454	0.36561	390.576	-0.13986
275.675	0.39014	390.776	-0.19565		275.594	0.49954	390.776	-0.12986		275.595	0.36681	390.776	-0.14086
275.815	0.39072	390.976	-0.19665		275.735	0.50091	390.976	-0.13086		275.736	0.36807	390.976	-0.14186
275.956	0.39138	391.176	-0.19765		275.876	0.5026	391.176	-0.13186		275.876	0.3692	391.176	-0.14286
276.097	0.3922	391.376	-0.19865		276.017	0.50439	391.376	-0.13286		276.017	0.37023	391.376	-0.14386
276.238	0.39299	391.576	-0.19965		276.157	0.50593	391.576	-0.13386		276.158	0.37082	391.576	-0.14486
276.379	0.3938	391.776	-0.20065		276.298	0.50773	391.776	-0.13486		276.299	0.37151	391.776	-0.14586
276.519	0.39475	391.976	-0.20164		276.439	0.50968	391.976	-0.13585		276.44	0.37234	391.976	-0.14685
276.66	0.39551	392.176	-0.20264		276.58	0.51135	392.176	-0.13685		276.58	0.37309	392.176	-0.14785
276.801	0.39606	392.376	-0.20364		276.721	0.51321	392.376	-0.13785		276.721	0.37404	392.376	-0.14885
276.942	0.39673	392.576	-0.20464		276.861	0.51472	392.576	-0.13885		276.862	0.37514	392.576	-0.14985
277.083	0.39751	392.776	-0.20564		277.002	0.51617	392.776	-0.13985		277.003	0.37602	392.776	-0.15085
277.223	0.39824	392.976	-0.20664		277.143	0.51802	392.976	-0.14085		277.144	0.37696	392.976	-0.15185
277.364	0.39898	393.176	-0.20764		277.284	0.51974	393.176	-0.14185		277.284	0.37786	393.176	-0.15285
277.505	0.39982	393.376	-0.20864		277.425	0.52117	393.376	-0.14285		277.425	0.37877	393.376	-0.15385
277.646	0.40064	393.576	-0.20964		277.565	0.52285	393.576	-0.14385		277.566	0.37968	393.576	-0.15485
277.787	0.40149	393.776	-0.21064		277.706	0.52445	393.776	-0.14485		277.707	0.38052	393.776	-0.15585
277.927	0.40229	393.975	-0.21164		277.847	0.52619	393.975	-0.14585		277.848	0.38138	393.975	-0.15685
278.068	0.40297	394.175	-0.21264		277.988	0.52762	394.175	-0.14685		277.988	0.38217	394.175	-0.15785
278.209	0.40363	394.375	-0.21364		278.129	0.52889	394.375	-0.14785		278.129	0.38281	394.375	-0.15885
278.35	0.40428	394.575	-0.21464		278.269	0.53027	394.575	-0.14885		278.27	0.38355	394.575	-0.15985
278.491	0.4049	394.775	-0.21564		278.41	0.53168	394.775	-0.14985		278.411	0.38452	394.775	-0.16085
278.631	0.40568	394.975	-0.21664		278.551	0.53337	394.975	-0.15085		278.552	0.38548	394.975	-0.16185
278.772	0.40619	395.175	-0.21764		278.692	0.53508	395.175	-0.15185		278.692	0.38628	395.175	-0.16285
278.913	0.40683	395.375	-0.21864		278.833	0.5369	395.375	-0.15285		278.833	0.38717	395.375	-0.16385
279.054	0.40759	395.575	-0.21964		278.973	0.53869	395.575	-0.15385		278.974	0.38792	395.575	-0.16485
279.195	0.40839	395.775	-0.22064		279.114	0.54021	395.775	-0.15485		279.115	0.38877	395.775	-0.16585
279.335	0.40898	395.975	-0.22164		279.255	0.54182	395.975	-0.15585		279.256	0.38955	395.975	-0.16685
279.476	0.40961	396.175	-0.22264		279.396	0.54339	396.175	-0.15685		279.396	0.39041	396.175	-0.16785
279.617	0.41035	396.375	-0.22364		279.537	0.54479	396.375	-0.15785		279.537	0.39146	396.375	-0.16885
279.758	0.41123	396.575	-0.22464		279.677	0.5463	396.575	-0.15885		279.678	0.39231	396.575	-0.16985
279.899	0.41208	396.775	-0.22564		279.818	0.54789	396.775	-0.15985		279.819	0.39297	396.775	-0.17085
280.039	0.41289	396.975	-0.22664		279.959	0.54956	396.975	-0.16085		279.96	0.39371	396.975	-0.17185
280.18	0.41354	397.175	-0.22764		280.1	0.55097	397.175	-0.16185		280.1	0.39457	397.175	-0.17285
280.321	0.41418	397.375	-0.22864		280.241	0.55247	397.375	-0.16285		280.241	0.39541	397.375	-0.17385
280.462	0.41459	397.575	-0.22964		280.381	0.55391	397.575	-0.16385		280.382	0.39624	397.575	-0.17485
280.603	0.41521	397.775	-0.23064		280.522	0.55544	397.775	-0.16485		280.523	0.39685	397.775	-0.17585
280.743	0.41574	397.975	-0.23164		280.663	0.55689	397.975	-0.16585		280.664	0.39775	397.975	-0.17685
280.884	0.41635	398.175	-0.23264		280.804	0.55832	398.175	-0.16685		280.804	0.39864	398.175	-0.17785
281.025	0.41707	398.375	-0.23364		280.945	0.55973	398.375	-0.16785		280.945	0.39944	398.375	-0.17885
281.166	0.41784	398.575	-0.23464		281.085	0.56103	398.575	-0.16885		281.086	0.40019	398.575	-0.17985
281.307	0.41855	398.775	-0.23564		281.226	0.56234	398.775	-0.16985		281.227	0.40098	398.775	-0.18085
[truncated: 5,106 more rows]

## Sheet: Fig 4
Fig4a
Wavelength (nm)	Absorbance (a.u.)	Absorbance (a.u.)	Absorbance (a.u.)	Absorbance (a.u.)	Absorbance (a.u.)	Absorbance (a.u.)	Absorbance (a.u.)	Absorbance (a.u.)	Absorbance (a.u.)	Absorbance (a.u.)	Absorbance (a.u.)	Absorbance (a.u.)	Absorbance (a.u.)	Absorbance (a.u.)	Absorbance (a.u.)	Absorbance (a.u.)	Absorbance (a.u.)	Absorbance (a.u.)	Absorbance (a.u.)	Absorbance (a.u.)	Absorbance (a.u.)	Absorbance (a.u.)	Absorbance (a.u.)	Absorbance (a.u.)	Absorbance (a.u.)	Absorbance (a.u.)	Absorbance (a.u.)	Absorbance (a.u.)	Absorbance (a.u.)	Absorbance (a.u.)	Absorbance (a.u.)	Absorbance (a.u.)	Absorbance (a.u.)	Absorbance (a.u.)	Absorbance (a.u.)	Absorbance (a.u.)	Absorbance (a.u.)	Absorbance (a.u.)	Absorbance (a.u.)	Absorbance (a.u.)	Absorbance (a.u.)	Absorbance (a.u.)	Absorbance (a.u.)	Absorbance (a.u.)	Absorbance (a.u.)	Absorbance (a.u.)	Absorbance (a.u.)	Absorbance (a.u.)	Absorbance (a.u.)
400	0.018	0.017	0.016	0.014	0.013	0.013	0.014	0.014	0.013	0.013	0.013	0.013	0.014	0.014	0.015	0.014	0.016	0.016	0.017	0.018	0.02	0.021	0.022	0.023	0.024	0.025	0.028	0.028	0.03	0.032	0.035	0.037	0.041	0.043	0.046	0.05	0.053	0.057	0.061	0.066	0.072	0.078	0.084	0.089	0.096	0.1	0.105	0.111	0.115
401	0.018	0.017	0.016	0.015	0.015	0.015	0.014	0.012	0.014	0.015	0.013	0.014	0.013	0.015	0.013	0.015	0.015	0.017	0.017	0.019	0.02	0.021	0.022	0.023	0.024	0.026	0.027	0.029	0.03	0.033	0.034	0.038	0.041	0.043	0.046	0.05	0.053	0.057	0.062	0.067	0.071	0.079	0.085	0.089	0.095	0.099	0.106	0.111	0.114
402	0.015	0.014	0.014	0.014	0.014	0.012	0.012	0.012	0.011	0.011	0.01	0.011	0.011	0.012	0.012	0.013	0.012	0.015	0.016	0.017	0.017	0.019	0.019	0.02	0.022	0.023	0.025	0.026	0.029	0.03	0.033	0.035	0.037	0.041	0.045	0.048	0.052	0.054	0.06	0.063	0.07	0.077	0.082	0.088	0.095	0.098	0.104	0.107	0.112
403	0.017	0.016	0.015	0.014	0.014	0.013	0.013	0.013	0.013	0.013	0.012	0.013	0.013	0.013	0.014	0.014	0.014	0.016	0.016	0.018	0.019	0.02	0.021	0.022	0.023	0.025	0.027	0.028	0.029	0.032	0.034	0.037	0.039	0.042	0.045	0.049	0.052	0.056	0.061	0.066	0.072	0.078	0.084	0.089	0.095	0.1	0.106	0.11	0.114
404	0.017	0.015	0.015	0.014	0.014	0.013	0.013	0.012	0.012	0.012	0.012	0.013	0.013	0.013	0.014	0.014	0.014	0.015	0.016	0.018	0.019	0.02	0.021	0.022	0.023	0.024	0.026	0.028	0.029	0.032	0.034	0.036	0.039	0.042	0.045	0.049	0.052	0.056	0.061	0.065	0.072	0.078	0.084	0.089	0.095	0.099	0.106	0.11	0.114
405	0.017	0.015	0.015	0.014	0.014	0.013	0.012	0.012	0.012	0.012	0.012	0.013	0.013	0.013	0.014	0.014	0.014	0.015	0.016	0.018	0.019	0.02	0.021	0.022	0.023	0.024	0.026	0.028	0.029	0.032	0.034	0.036	0.039	0.042	0.045	0.049	0.053	0.057	0.061	0.065	0.072	0.079	0.084	0.089	0.095	0.099	0.106	0.11	0.114
406	0.017	0.015	0.014	0.013	0.014	0.013	0.012	0.013	0.012	0.012	0.012	0.013	0.013	0.013	0.014	0.014	0.014	0.015	0.016	0.017	0.019	0.02	0.021	0.022	0.023	0.024	0.026	0.028	0.029	0.032	0.034	0.037	0.039	0.042	0.045	0.049	0.053	0.057	0.061	0.066	0.072	0.079	0.084	0.089	0.094	0.1	0.106	0.11	0.114
407	0.017	0.015	0.014	0.013	0.014	0.013	0.012	0.013	0.012	0.012	0.012	0.013	0.012	0.013	0.014	0.014	0.014	0.015	0.016	0.018	0.019	0.02	0.021	0.022	0.023	0.025	0.026	0.028	0.029	0.032	0.034	0.037	0.039	0.042	0.046	0.049	0.053	0.057	0.061	0.066	0.073	0.078	0.084	0.089	0.094	0.099	0.106	0.111	0.114
408	0.017	0.015	0.015	0.013	0.014	0.013	0.012	0.012	0.012	0.012	0.012	0.013	0.012	0.013	0.014	0.014	0.014	0.015	0.016	0.018	0.019	0.02	0.021	0.022	0.023	0.025	0.026	0.028	0.03	0.032	0.034	0.036	0.039	0.042	0.046	0.049	0.053	0.057	0.061	0.066	0.073	0.079	0.084	0.09	0.095	0.099	0.106	0.111	0.114
409	0.017	0.016	0.015	0.013	0.013	0.013	0.012	0.013	0.013	0.013	0.013	0.013	0.012	0.013	0.014	0.014	0.015	0.016	0.017	0.018	0.019	0.02	0.022	0.023	0.023	0.025	0.026	0.028	0.03	0.032	0.035	0.037	0.039	0.043	0.046	0.049	0.053	0.057	0.061	0.066	0.073	0.079	0.085	0.09	0.095	0.1	0.107	0.111	0.115
410	0.017	0.016	0.015	0.014	0.014	0.014	0.012	0.013	0.013	0.013	0.013	0.013	0.012	0.013	0.014	0.014	0.015	0.016	0.017	0.018	0.019	0.02	0.021	0.023	0.024	0.025	0.027	0.029	0.03	0.032	0.035	0.037	0.039	0.043	0.046	0.049	0.053	0.058	0.061	0.067	0.073	0.079	0.085	0.091	0.095	0.1	0.107	0.111	0.115
411	0.017	0.016	0.016	0.014	0.014	0.014	0.012	0.013	0.013	0.013	0.013	0.013	0.013	0.013	0.014	0.014	0.014	0.016	0.017	0.018	0.019	0.02	0.021	0.023	0.024	0.025	0.027	0.029	0.03	0.032	0.035	0.037	0.04	0.043	0.046	0.049	0.054	0.058	0.062	0.067	0.073	0.079	0.085	0.091	0.095	0.101	0.107	0.111	0.116
412	0.017	0.016	0.016	0.014	0.014	0.014	0.013	0.013	0.013	0.013	0.013	0.013	0.012	0.013	0.014	0.014	0.015	0.016	0.017	0.018	0.019	0.02	0.022	0.023	0.024	0.025	0.026	0.028	0.031	0.032	0.035	0.037	0.04	0.043	0.046	0.049	0.053	0.058	0.062	0.067	0.073	0.079	0.085	0.091	0.095	0.101	0.107	0.111	0.116
413	0.017	0.016	0.016	0.015	0.014	0.013	0.013	0.013	0.013	0.013	0.013	0.012	0.012	0.013	0.014	0.014	0.015	0.016	0.017	0.018	0.019	0.02	0.022	0.023	0.024	0.025	0.027	0.028	0.031	0.032	0.035	0.037	0.04	0.043	0.046	0.049	0.053	0.058	0.062	0.067	0.073	0.079	0.085	0.091	0.095	0.101	0.107	0.111	0.116
414	0.017	0.016	0.016	0.015	0.014	0.013	0.013	0.013	0.013	0.013	0.013	0.013	0.013	0.013	0.014	0.014	0.015	0.016	0.017	0.018	0.019	0.02	0.022	0.023	0.024	0.025	0.027	0.029	0.031	0.032	0.035	0.037	0.04	0.043	0.046	0.049	0.054	0.058	0.062	0.067	0.073	0.079	0.085	0.091	0.095	0.102	0.108	0.111	0.116
415	0.017	0.016	0.016	0.015	0.014	0.013	0.013	0.013	0.013	0.012	0.013	0.012	0.013	0.013	0.014	0.014	0.015	0.016	0.017	0.018	0.019	0.02	0.021	0.023	0.024	0.025	0.027	0.029	0.03	0.032	0.035	0.037	0.04	0.043	0.046	0.05	0.054	0.058	0.062	0.067	0.072	0.079	0.085	0.091	0.095	0.102	0.108	0.111	0.116
416	0.017	0.016	0.016	0.015	0.014	0.013	0.013	0.013	0.013	0.012	0.013	0.012	0.013	0.013	0.015	0.014	0.015	0.016	0.017	0.018	0.02	0.02	0.022	0.023	0.024	0.025	0.027	0.029	0.031	0.032	0.035	0.037	0.04	0.043	0.046	0.05	0.054	0.058	0.062	0.067	0.073	0.079	0.085	0.091	0.096	0.102	0.108	0.112	0.116
417	0.017	0.017	0.016	0.015	0.014	0.013	0.013	0.013	0.013	0.013	0.013	0.013	0.013	0.013	0.015	0.014	0.015	0.016	0.017	0.018	0.02	0.02	0.022	0.023	0.024	0.026	0.027	0.029	0.031	0.032	0.035	0.037	0.04	0.043	0.047	0.05	0.054	0.059	0.062	0.067	0.073	0.08	0.085	0.091	0.096	0.102	0.108	0.112	0.116
418	0.018	0.017	0.016	0.015	0.015	0.014	0.013	0.013	0.013	0.013	0.013	0.013	0.013	0.013	0.015	0.015	0.015	0.016	0.017	0.019	0.02	0.02	0.022	0.023	0.024	0.026	0.028	0.029	0.031	0.033	0.035	0.038	0.041	0.043	0.047	0.051	0.054	0.059	0.063	0.067	0.073	0.08	0.086	0.092	0.097	0.102	0.108	0.113	0.117
419	0.018	0.017	0.016	0.015	0.015	0.014	0.013	0.014	0.014	0.013	0.014	0.013	0.013	0.014	0.015	0.015	0.016	0.016	0.017	0.019	0.02	0.021	0.023	0.023	0.025	0.027	0.028	0.03	0.031	0.033	0.036	0.038	0.041	0.044	0.048	0.051	0.055	0.059	0.063	0.068	0.074	0.08	0.086	0.092	0.097	0.103	0.109	0.113	0.117
420	0.018	0.017	0.016	0.016	0.015	0.014	0.014	0.014	0.014	0.013	0.014	0.013	0.014	0.014	0.015	0.015	0.016	0.016	0.018	0.019	0.02	0.021	0.023	0.024	0.025	0.027	0.028	0.03	0.031	0.033	0.036	0.038	0.041	0.044	0.048	0.051	0.055	0.06	0.063	0.068	0.074	0.081	0.086	0.092	0.098	0.103	0.109	0.114	0.118
421	0.018	0.017	0.016	0.016	0.015	0.014	0.014	0.014	0.014	0.014	0.014	0.013	0.014	0.014	0.015	0.015	0.016	0.016	0.018	0.019	0.02	0.021	0.023	0.024	0.025	0.027	0.028	0.029	0.031	0.033	0.036	0.038	0.042	0.044	0.048	0.051	0.055	0.06	0.064	0.068	0.074	0.081	0.086	0.093	0.098	0.103	0.109	0.114	0.118
422	0.019	0.017	0.017	0.016	0.015	0.015	0.014	0.015	0.014	0.014	0.014	0.014	0.014	0.014	0.015	0.015	0.016	0.017	0.018	0.019	0.02	0.021	0.024	0.024	0.025	0.027	0.028	0.03	0.031	0.033	0.036	0.039	0.042	0.044	0.048	0.051	0.055	0.06	0.064	0.068	0.074	0.082	0.087	0.093	0.098	0.104	0.109	0.114	0.118
423	0.019	0.017	0.017	0.016	0.015	0.015	0.014	0.015	0.014	0.014	0.014	0.014	0.014	0.014	0.015	0.015	0.016	0.017	0.018	0.02	0.02	0.021	0.023	0.024	0.026	0.026	0.028	0.03	0.031	0.033	0.036	0.039	0.042	0.045	0.048	0.051	0.055	0.06	0.063	0.068	0.074	0.082	0.087	0.093	0.098	0.103	0.109	0.114	0.118
424	0.019	0.017	0.017	0.016	0.015	0.014	0.014	0.015	0.014	0.014	0.014	0.014	0.014	0.014	0.015	0.015	0.016	0.017	0.018	0.019	0.02	0.021	0.023	0.024	0.026	0.026	0.028	0.03	0.031	0.033	0.036	0.039	0.043	0.044	0.048	0.051	0.055	0.06	0.063	0.068	0.074	0.082	0.087	0.093	0.098	0.103	0.109	0.114	0.118
425	0.018	0.017	0.016	0.016	0.015	0.014	0.014	0.014	0.014	0.014	0.014	0.014	0.014	0.014	0.015	0.015	0.016	0.017	0.018	0.019	0.02	0.021	0.023	0.023	0.025	0.026	0.028	0.03	0.031	0.033	0.036	0.039	0.042	0.044	0.048	0.051	0.055	0.059	0.063	0.068	0.074	0.081	0.087	0.093	0.098	0.103	0.109	0.114	0.118
426	0.018	0.017	0.016	0.016	0.015	0.014	0.014	0.014	0.014	0.013	0.014	0.014	0.014	0.014	0.014	0.015	0.016	0.017	0.018	0.019	0.02	0.021	0.023	0.023	0.025	0.026	0.028	0.03	0.031	0.033	0.036	0.039	0.042	0.044	0.048	0.051	0.055	0.059	0.064	0.069	0.074	0.081	0.087	0.093	0.098	0.103	0.109	0.114	0.118
427	0.018	0.017	0.016	0.016	0.015	0.014	0.014	0.014	0.013	0.013	0.013	0.013	0.014	0.014	0.014	0.015	0.016	0.017	0.018	0.019	0.02	0.022	0.023	0.023	0.025	0.026	0.028	0.03	0.031	0.034	0.036	0.038	0.042	0.044	0.048	0.051	0.055	0.059	0.063	0.068	0.074	0.081	0.087	0.093	0.098	0.103	0.109	0.114	0.118
428	0.018	0.017	0.016	0.016	0.015	0.015	0.014	0.014	0.013	0.013	0.014	0.014	0.014	0.014	0.015	0.015	0.016	0.017	0.018	0.019	0.02	0.022	0.023	0.023	0.026	0.026	0.028	0.03	0.031	0.034	0.036	0.038	0.042	0.044	0.048	0.052	0.055	0.059	0.064	0.068	0.075	0.081	0.087	0.093	0.099	0.103	0.109	0.114	0.118
429	0.018	0.018	0.016	0.016	0.015	0.015	0.014	0.014	0.013	0.013	0.014	0.014	0.014	0.015	0.014	0.015	0.016	0.017	0.018	0.019	0.02	0.022	0.022	0.023	0.025	0.026	0.028	0.03	0.031	0.034	0.036	0.038	0.042	0.044	0.048	0.052	0.055	0.059	0.064	0.068	0.075	0.081	0.087	0.093	0.099	0.103	0.11	0.114	0.118
430	0.018	0.018	0.016	0.016	0.015	0.015	0.014	0.014	0.014	0.014	0.014	0.014	0.014	0.015	0.015	0.015	0.016	0.017	0.018	0.019	0.02	0.022	0.023	0.024	0.026	0.026	0.028	0.03	0.032	0.034	0.037	0.039	0.042	0.045	0.048	0.052	0.056	0.06	0.065	0.069	0.075	0.082	0.087	0.094	0.099	0.104	0.11	0.115	0.119
431	0.018	0.018	0.017	0.017	0.015	0.016	0.015	0.014	0.014	0.014	0.014	0.014	0.014	0.015	0.015	0.015	0.016	0.017	0.018	0.019	0.02	0.022	0.023	0.024	0.026	0.027	0.029	0.031	0.032	0.034	0.037	0.039	0.042	0.045	0.048	0.052	0.056	0.06	0.065	0.069	0.076	0.082	0.088	0.094	0.099	0.104	0.11	0.115	0.119
432	0.019	0.018	0.017	0.017	0.016	0.016	0.015	0.015	0.014	0.014	0.015	0.014	0.014	0.015	0.015	0.015	0.016	0.017	0.018	0.019	0.021	0.023	0.023	0.024	0.026	0.027	0.029	0.031	0.032	0.034	0.037	0.039	0.042	0.045	0.048	0.053	0.056	0.06	0.065	0.068	0.076	0.082	0.088	0.094	0.099	0.105	0.11	0.115	0.118
433	0.019	0.019	0.017	0.017	0.016	0.016	0.015	0.015	0.014	0.015	0.015	0.015	0.014	0.016	0.015	0.016	0.016	0.018	0.019	0.02	0.021	0.023	0.024	0.025	0.026	0.027	0.029	0.031	0.032	0.034	0.037	0.039	0.042	0.046	0.048	0.053	0.056	0.061	0.065	0.069	0.076	0.082	0.088	0.095	0.1	0.105	0.11	0.115	0.119
434	0.019	0.019	0.018	0.017	0.016	0.016	0.016	0.015	0.015	0.015	0.015	0.015	0.015	0.016	0.015	0.016	0.017	0.018	0.019	0.02	0.022	0.023	0.024	0.025	0.027	0.027	0.029	0.031	0.032	0.035	0.038	0.039	0.043	0.046	0.049	0.053	0.056	0.061	0.066	0.069	0.076	0.083	0.088	0.095	0.1	0.106	0.111	0.115	0.119
435	0.02	0.019	0.018	0.017	0.017	0.017	0.016	0.015	0.015	0.015	0.015	0.015	0.015	0.016	0.016	0.016	0.017	0.018	0.019	0.02	0.022	0.023	0.024	0.026	0.027	0.028	0.029	0.031	0.033	0.035	0.038	0.04	0.043	0.046	0.049	0.053	0.057	0.061	0.066	0.069	0.076	0.083	0.088	0.095	0.1	0.106	0.111	0.115	0.12
436	0.02	0.018	0.018	0.017	0.017	0.017	0.016	0.015	0.015	0.015	0.015	0.015	0.014	0.015	0.016	0.016	0.017	0.018	0.019	0.02	0.022	0.023	0.024	0.026	0.027	0.027	0.029	0.031	0.033	0.034	0.038	0.039	0.043	0.046	0.049	0.053	0.057	0.062	0.065	0.07	0.076	0.082	0.088	0.094	0.1	0.106	0.111	0.115	0.12
437	0.02	0.019	0.018	0.017	0.017	0.016	0.015	0.015	0.015	0.015	0.015	0.016	0.015	0.015	0.016	0.016	0.017	0.018	0.019	0.02	0.022	0.023	0.024	0.025	0.027	0.027	0.029	0.032	0.033	0.035	0.038	0.039	0.043	0.046	0.05	0.053	0.057	0.062	0.066	0.07	0.076	0.083	0.089	0.095	0.101	0.106	0.111	0.116	0.121
438	0.02	0.019	0.019	0.017	0.017	0.016	0.016	0.015	0.015	0.016	0.016	0.016	0.015	0.015	0.017	0.016	0.018	0.018	0.019	0.021	0.022	0.024	0.024	0.026	0.027	0.028	0.03	0.032	0.034	0.035	0.038	0.04	0.044	0.047	0.05	0.054	0.058	0.062	0.066	0.07	0.077	0.083	0.09	0.095	0.101	0.107	0.112	0.116	0.122
439	0.021	0.019	0.019	0.018	0.017	0.017	0.016	0.016	0.016	0.016	0.016	0.016	0.015	0.016	0.017	0.017	0.018	0.019	0.02	0.021	0.022	0.024	0.025	0.026	0.027	0.028	0.03	0.032	0.034	0.035	0.039	0.04	0.044	0.047	0.051	0.054	0.058	0.063	0.066	0.071	0.077	0.084	0.09	0.095	0.101	0.107	0.113	0.117	0.122
440	0.021	0.019	0.019	0.018	0.017	0.017	0.016	0.016	0.016	0.016	0.016	0.016	0.015	0.016	0.017	0.017	0.018	0.019	0.02	0.021	0.023	0.024	0.025	0.026	0.027	0.028	0.03	0.032	0.034	0.036	0.039	0.041	0.044	0.047	0.051	0.054	0.058	0.063	0.066	0.071	0.078	0.084	0.09	0.096	0.101	0.107	0.113	0.118	0.122
441	0.021	0.02	0.019	0.018	0.017	0.017	0.016	0.016	0.016	0.017	0.017	0.016	0.015	0.016	0.017	0.017	0.018	0.019	0.02	0.022	0.023	0.024	0.025	0.026	0.027	0.029	0.03	0.032	0.035	0.036	0.039	0.041	0.044	0.047	0.051	0.055	0.059	0.063	0.066	0.071	0.078	0.085	0.091	0.097	0.102	0.108	0.113	0.118	0.122
442	0.021	0.02	0.019	0.018	0.018	0.017	0.016	0.016	0.016	0.017	0.017	0.016	0.015	0.016	0.017	0.017	0.018	0.019	0.02	0.022	0.023	0.024	0.025	0.026	0.028	0.029	0.03	0.032	0.035	0.037	0.039	0.041	0.045	0.048	0.051	0.055	0.059	0.064	0.067	0.072	0.079	0.085	0.091	0.097	0.102	0.108	0.113	0.119	0.122
443	0.022	0.02	0.019	0.019	0.018	0.017	0.017	0.017	0.016	0.017	0.017	0.016	0.016	0.016	0.017	0.017	0.018	0.019	0.02	0.022	0.023	0.024	0.026	0.027	0.028	0.03	0.031	0.033	0.034	0.038	0.039	0.042	0.045	0.048	0.051	0.055	0.059	0.064	0.067	0.072	0.079	0.086	0.091	0.097	0.102	0.108	0.114	0.119	0.122
444	0.022	0.021	0.019	0.019	0.018	0.017	0.017	0.017	0.017	0.017	0.017	0.016	0.016	0.017	0.017	0.018	0.018	0.02	0.021	0.022	0.024	0.024	0.026	0.027	0.029	0.03	0.031	0.033	0.034	0.038	0.04	0.042	0.045	0.048	0.051	0.056	0.059	0.064	0.068	0.073	0.079	0.086	0.092	0.098	0.103	0.108	0.114	0.119	0.122
445	0.022	0.021	0.02	0.02	0.019	0.018	0.018	0.017	0.017	0.017	0.017	0.017	0.016	0.017	0.018	0.018	0.019	0.02	0.021	0.023	0.024	0.025	0.026	0.028	0.029	0.03	0.031	0.033	0.035	0.038	0.04	0.043	0.046	0.049	0.051	0.056	0.06	0.064	0.068	0.073	0.08	0.086	0.092	0.098	0.103	0.109	0.115	0.119	0.123
446	0.022	0.021	0.02	0.02	0.019	0.018	0.018	0.017	0.017	0.017	0.017	0.016	0.016	0.017	0.018	0.018	0.019	0.02	0.021	0.023	0.024	0.025	0.026	0.028	0.029	0.03	0.031	0.033	0.035	0.038	0.04	0.043	0.046	0.049	0.051	0.056	0.06	0.064	0.068	0.073	0.08	0.086	0.093	0.098	0.103	0.109	0.115	0.119	0.123
447	0.022	0.022	0.02	0.021	0.019	0.018	0.018	0.017	0.017	0.017	0.017	0.017	0.017	0.017	0.018	0.019	0.019	0.02	0.021	0.023	0.024	0.025	0.026	0.028	0.029	0.031	0.031	0.033	0.035	0.038	0.041	0.043	0.046	0.049	0.052	0.056	0.06	0.064	0.069	0.073	0.08	0.087	0.093	0.098	0.104	0.109	0.115	0.119	0.124
448	0.023	0.022	0.021	0.021	0.019	0.018	0.019	0.018	0.018	0.018	0.018	0.017	0.018	0.018	0.018	0.019	0.019	0.021	0.022	0.023	0.025	0.026	0.027	0.029	0.03	0.031	0.032	0.034	0.036	0.039	0.041	0.044	0.046	0.05	0.052	0.057	0.06	0.064	0.069	0.074	0.08	0.087	0.093	0.099	0.104	0.11	0.116	0.12	0.124
449	0.023	0.023	0.021	0.021	0.02	0.019	0.019	0.018	0.018	0.018	0.018	0.017	0.018	0.018	0.018	0.019	0.02	0.021	0.022	0.023	0.025	0.026	0.027	0.029	0.03	0.031	0.032	0.034	0.036	0.039	0.041	0.044	0.047	0.05	0.053	0.057	0.061	0.065	0.069	0.074	0.081	0.087	0.093	0.099	0.105	0.11	0.116	0.12	0.125
450	0.023	0.023	0.022	0.021	0.02	0.018	0.019	0.018	0.018	0.018	0.018	0.017	0.018	0.017	0.019	0.019	0.02	0.021	0.022	0.023	0.025	0.026	0.027	0.029	0.03	0.031	0.032	0.035	0.036	0.039	0.042	0.045	0.047	0.05	0.053	0.057	0.061	0.065	0.069	0.074	0.081	0.087	0.093	0.099	0.105	0.11	0.116	0.12	0.125
451	0.023	0.023	0.022	0.021	0.02	0.018	0.019	0.018	0.018	0.018	0.018	0.017	0.018	0.017	0.018	0.019	0.02	0.021	0.022	0.023	0.024	0.026	0.027	0.029	0.03	0.031	0.032	0.035	0.036	0.039	0.042	0.045	0.047	0.05	0.053	0.057	0.061	0.065	0.069	0.074	0.081	0.087	0.094	0.099	0.105	0.11	0.116	0.12	0.125
452	0.023	0.023	0.022	0.021	0.02	0.019	0.019	0.018	0.018	0.018	0.018	0.018	0.018	0.018	0.019	0.019	0.02	0.021	0.023	0.023	0.024	0.026	0.028	0.029	0.03	0.031	0.033	0.036	0.036	0.039	0.042	0.045	0.048	0.05	0.054	0.057	0.061	0.065	0.069	0.075	0.081	0.088	0.094	0.1	0.105	0.11	0.116	0.121	0.125
453	0.024	0.023	0.022	0.021	0.02	0.019	0.019	0.018	0.018	0.018	0.018	0.018	0.019	0.018	0.019	0.019	0.02	0.022	0.023	0.023	0.025	0.026	0.028	0.029	0.03	0.032	0.033	0.036	0.036	0.04	0.042	0.045	0.048	0.05	0.054	0.058	0.061	0.066	0.07	0.075	0.082	0.088	0.094	0.1	0.105	0.111	0.117	0.121	0.125
454	0.024	0.023	0.022	0.021	0.021	0.02	0.019	0.018	0.018	0.018	0.018	0.018	0.019	0.018	0.019	0.02	0.021	0.022	0.023	0.023	0.025	0.026	0.028	0.029	0.031	0.032	0.034	0.036	0.037	0.04	0.042	0.046	0.048	0.051	0.054	0.058	0.062	0.066	0.07	0.075	0.082	0.088	0.094	0.1	0.106	0.111	0.118	0.122	0.125
455	0.025	0.023	0.022	0.021	0.021	0.02	0.019	0.019	0.018	0.018	0.018	0.018	0.019	0.018	0.019	0.02	0.021	0.022	0.023	0.023	0.025	0.026	0.028	0.029	0.031	0.032	0.034	0.036	0.037	0.04	0.043	0.046	0.049	0.051	0.054	0.058	0.062	0.066	0.07	0.076	0.082	0.088	0.095	0.1	0.106	0.112	0.118	0.122	0.126
456	0.025	0.024	0.023	0.022	0.021	0.02	0.019	0.019	0.019	0.019	0.018	0.019	0.019	0.019	0.019	0.02	0.021	0.022	0.023	0.024	0.026	0.027	0.029	0.029	0.031	0.032	0.034	0.036	0.038	0.04	0.043	0.046	0.049	0.051	0.055	0.058	0.063	0.066	0.071	0.076	0.083	0.089	0.095	0.101	0.107	0.112	0.118	0.123	0.126
457	0.026	0.024	0.024	0.022	0.022	0.021	0.02	0.02	0.019	0.019	0.019	0.019	0.019	0.019	0.02	0.02	0.021	0.023	0.024	0.024	0.026	0.028	0.029	0.03	0.031	0.033	0.034	0.036	0.038	0.041	0.043	0.046	0.049	0.051	0.055	0.059	0.063	0.067	0.072	0.077	0.083	0.09	0.095	0.101	0.107	0.113	0.119	0.123	0.127
458	0.026	0.025	0.024	0.022	0.022	0.021	0.02	0.02	0.02	0.019	0.02	0.019	0.019	0.019	0.02	0.021	0.021	0.023	0.024	0.024	0.026	0.028	0.029	0.03	0.031	0.033	0.035	0.037	0.038	0.041	0.044	0.046	0.049	0.052	0.056	0.059	0.064	0.068	0.073	0.077	0.083	0.09	0.096	0.102	0.108	0.114	0.119	0.124	0.127
459	0.026	0.024	0.024	0.023	0.022	0.021	0.02	0.02	0.02	0.019	0.019	0.019	0.019	0.019	0.02	0.021	0.022	0.023	0.024	0.024	0.026	0.028	0.029	0.031	0.031	0.033	0.034	0.037	0.038	0.041	0.044	0.046	0.05	0.052	0.056	0.059	0.064	0.068	0.073	0.078	0.084	0.09	0.096	0.102	0.108	0.114	0.12	0.124	0.127
460	0.027	0.025	0.025	0.023	0.022	0.021	0.02	0.02	0.02	0.019	0.02	0.02	0.019	0.02	0.021	0.021	0.022	0.023	0.024	0.025	0.027	0.028	0.029	0.031	0.031	0.033	0.035	0.037	0.039	0.041	0.044	0.047	0.05	0.052	0.057	0.06	0.065	0.068	0.074	0.078	0.084	0.09	0.096	0.102	0.109	0.114	0.12	0.124	0.128
461	0.027	0.025	0.025	0.023	0.022	0.021	0.02	0.021	0.02	0.019	0.02	0.02	0.019	0.02	0.021	0.021	0.022	0.023	0.024	0.025	0.027	0.029	0.03	0.031	0.032	0.034	0.035	0.037	0.039	0.041	0.044	0.047	0.05	0.053	0.057	0.06	0.065	0.069	0.074	0.078	0.084	0.091	0.097	0.103	0.109	0.114	0.12	0.125	0.129
462	0.027	0.025	0.025	0.023	0.022	0.022	0.02	0.021	0.02	0.019	0.02	0.02	0.019	0.02	0.021	0.022	0.022	0.023	0.025	0.025	0.027	0.028	0.03	0.032	0.032	0.034	0.036	0.038	0.039	0.041	0.045	0.047	0.05	0.054	0.057	0.061	0.065	0.069	0.074	0.079	0.084	0.091	0.097	0.104	0.11	0.115	0.121	0.125	0.129
463	0.027	0.026	0.025	0.023	0.023	0.022	0.02	0.021	0.02	0.02	0.02	0.02	0.02	0.02	0.02	0.022	0.023	0.024	0.025	0.025	0.028	0.028	0.03	0.032	0.032	0.034	0.036	0.038	0.039	0.042	0.045	0.047	0.051	0.054	0.057	0.061	0.066	0.069	0.075	0.079	0.085	0.091	0.097	0.104	0.11	0.115	0.121	0.126	0.13
464	0.028	0.026	0.025	0.023	0.023	0.022	0.021	0.021	0.02	0.02	0.02	0.02	0.02	0.02	0.02	0.022	0.022	0.024	0.025	0.026	0.027	0.029	0.03	0.032	0.033	0.034	0.036	0.038	0.04	0.042	0.045	0.047	0.051	0.054	0.057	0.061	0.066	0.069	0.075	0.079	0.085	0.092	0.098	0.104	0.11	0.116	0.121	0.126	0.13
465	0.028	0.026	0.025	0.024	0.023	0.022	0.022	0.021	0.021	0.02	0.02	0.021	0.02	0.021	0.02	0.022	0.022	0.024	0.025	0.026	0.028	0.029	0.03	0.032	0.033	0.035	0.037	0.038	0.04	0.042	0.046	0.048	0.052	0.055	0.058	0.062	0.066	0.07	0.075	0.08	0.086	0.092	0.098	0.105	0.111	0.116	0.121	0.127	0.131
466	0.029	0.027	0.025	0.024	0.024	0.022	0.022	0.022	0.021	0.02	0.02	0.021	0.02	0.021	0.02	0.022	0.023	0.024	0.025	0.026	0.028	0.029	0.03	0.032	0.033	0.035	0.037	0.038	0.04	0.043	0.047	0.048	0.052	0.055	0.058	0.062	0.066	0.07	0.075	0.08	0.087	0.093	0.099	0.105	0.111	0.117	0.122	0.127	0.132
467	0.029	0.027	0.025	0.025	0.024	0.022	0.022	0.022	0.021	0.021	0.021	0.021	0.02	0.021	0.021	0.022	0.023	0.024	0.025	0.026	0.028	0.029	0.03	0.032	0.033	0.035	0.037	0.038	0.041	0.043	0.047	0.048	0.052	0.055	0.058	0.062	0.066	0.07	0.075	0.08	0.087	0.093	0.1	0.105	0.112	0.117	0.122	0.127	0.131
468	0.029	0.027	0.025	0.025	0.024	0.023	0.022	0.022	0.021	0.021	0.021	0.021	0.021	0.021	0.021	0.022	0.023	0.024	0.025	0.027	0.028	0.029	0.03	0.032	0.034	0.036	0.037	0.038	0.041	0.043	0.047	0.049	0.052	0.055	0.059	0.063	0.067	0.07	0.076	0.081	0.087	0.093	0.1	0.106	0.112	0.117	0.122	0.127	0.131
469	0.03	0.028	0.026	0.025	0.024	0.023	0.022	0.022	0.022	0.022	0.021	0.021	0.021	0.022	0.021	0.022	0.024	0.024	0.026	0.027	0.029	0.03	0.03	0.033	0.034	0.036	0.037	0.039	0.041	0.043	0.048	0.049	0.053	0.055	0.059	0.063	0.067	0.071	0.076	0.081	0.088	0.093	0.101	0.106	0.112	0.117	0.123	0.127	0.131
470	0.03	0.029	0.027	0.025	0.024	0.023	0.023	0.022	0.022	0.022	0.022	0.021	0.021	0.022	0.022	0.022	0.024	0.025	0.026	0.027	0.029	0.03	0.031	0.033	0.035	0.037	0.038	0.039	0.042	0.044	0.048	0.05	0.053	0.056	0.06	0.064	0.068	0.072	0.076	0.081	0.088	0.094	0.101	0.107	0.113	0.117	0.123	0.128	0.132
471	0.031	0.029	0.028	0.026	0.025	0.024	0.023	0.023	0.023	0.023	0.023	0.022	0.022	0.023	0.023	0.023	0.026	0.026	0.027	0.028	0.03	0.031	0.032	0.034	0.035	0.037	0.039	0.04	0.043	0.045	0.049	0.051	0.054	0.057	0.061	0.065	0.069	0.073	0.077	0.082	0.089	0.095	0.102	0.108	0.113	0.118	0.124	0.128	0.133
472	0.031	0.03	0.028	0.026	0.025	0.025	0.023	0.023	0.023	0.023	0.024	0.022	0.022	0.023	0.023	0.023	0.026	0.026	0.027	0.029	0.031	0.031	0.033	0.034	0.036	0.038	0.039	0.041	0.044	0.045	0.049	0.051	0.054	0.057	0.062	0.065	0.07	0.074	0.077	0.082	0.089	0.096	0.102	0.108	0.114	0.118	0.125	0.129	0.133
473	0.032	0.03	0.029	0.027	0.026	0.025	0.024	0.023	0.023	0.024	0.024	0.023	0.023	0.023	0.024	0.024	0.026	0.026	0.028	0.029	0.031	0.032	0.033	0.035	0.037	0.039	0.039	0.041	0.044	0.046	0.05	0.052	0.055	0.058	0.062	0.066	0.071	0.075	0.078	0.083	0.09	0.097	0.102	0.109	0.114	0.119	0.125	0.13	0.134
474	0.033	0.031	0.03	0.028	0.026	0.026	0.025	0.024	0.024	0.025	0.024	0.023	0.023	0.023	0.024	0.024	0.026	0.027	0.029	0.03	0.031	0.033	0.034	0.036	0.037	0.039	0.04	0.042	0.045	0.047	0.051	0.053	0.056	0.059	0.063	0.067	0.071	0.075	0.079	0.084	0.09	0.098	0.103	0.109	0.115	0.12	0.126	0.131	0.135
475	0.033	0.032	0.031	0.029	0.027	0.026	0.026	0.025	0.025	0.025	0.025	0.024	0.024	0.024	0.025	0.025	0.027	0.027	0.029	0.03	0.032	0.034	0.035	0.036	0.038	0.039	0.041	0.043	0.046	0.048	0.051	0.053	0.057	0.06	0.064	0.068	0.072	0.076	0.08	0.085	0.091	0.099	0.104	0.11	0.116	0.121	0.127	0.132	0.136
476	0.034	0.032	0.031	0.029	0.028	0.027	0.026	0.025	0.025	0.026	0.025	0.024	0.024	0.025	0.025	0.025	0.027	0.028	0.029	0.031	0.032	0.034	0.036	0.037	0.039	0.04	0.041	0.043	0.046	0.049	0.052	0.054	0.057	0.061	0.064	0.068	0.072	0.077	0.081	0.085	0.091	0.1	0.105	0.11	0.117	0.122	0.128	0.132	0.137
477	0.035	0.033	0.031	0.03	0.029	0.027	0.026	0.026	0.025	0.026	0.025	0.025	0.025	0.025	0.026	0.025	0.027	0.028	0.03	0.031	0.033	0.034	0.036	0.037	0.039	0.04	0.041	0.044	0.046	0.049	0.052	0.054	0.057	0.061	0.065	0.069	0.073	0.078	0.082	0.086	0.092	0.1	0.105	0.111	0.117	0.122	0.128	0.133	0.137
478	0.035	0.034	0.031	0.03	0.03	0.028	0.027	0.026	0.025	0.026	0.026	0.025	0.025	0.025	0.026	0.026	0.027	0.029	0.03	0.031	0.033	0.035	0.036	0.038	0.04	0.04	0.042	0.044	0.046	0.049	0.052	0.055	0.058	0.062	0.066	0.07	0.074	0.078	0.082	0.087	0.092	0.1	0.106	0.112	0.118	0.123	0.129	0.134	0.138
479	0.036	0.034	0.032	0.031	0.031	0.029	0.028	0.027	0.026	0.027	0.026	0.026	0.026	0.026	0.027	0.027	0.028	0.029	0.031	0.032	0.034	0.036	0.037	0.038	0.04	0.041	0.043	0.045	0.047	0.05	0.052	0.056	0.059	0.063	0.067	0.07	0.074	0.079	0.083	0.088	0.094	0.101	0.106	0.113	0.119	0.124	0.13	0.135	0.139
480	0.036	0.034	0.032	0.031	0.031	0.029	0.029	0.028	0.027	0.027	0.026	0.026	0.026	0.026	0.027	0.027	0.028	0.03	0.031	0.032	0.034	0.036	0.038	0.039	0.041	0.041	0.043	0.046	0.048	0.05	0.052	0.056	0.059	0.063	0.068	0.07	0.074	0.079	0.084	0.088	0.095	0.101	0.107	0.114	0.119	0.125	0.13	0.135	0.14
481	0.037	0.035	0.033	0.031	0.031	0.03	0.029	0.028	0.027	0.027	0.027	0.026	0.027	0.026	0.028	0.028	0.029	0.03	0.031	0.033	0.035	0.036	0.038	0.039	0.042	0.041	0.044	0.046	0.048	0.051	0.053	0.057	0.06	0.063	0.068	0.071	0.075	0.08	0.084	0.089	0.096	0.102	0.108	0.115	0.121	0.126	0.131	0.135	0.141
482	0.039	0.037	0.034	0.033	0.033	0.031	0.03	0.028	0.028	0.028	0.028	0.027	0.028	0.027	0.029	0.029	0.03	0.031	0.032	0.034	0.036	0.038	0.04	0.04	0.043	0.043	0.046	0.048	0.05	0.052	0.055	0.059	0.062	0.066	0.07	0.073	0.077	0.083	0.087	0.092	0.098	0.105	0.111	0.118	0.123	0.128	0.133	0.138	0.143
483	0.04	0.037	0.035	0.033	0.032	0.031	0.031	0.028	0.028	0.028	0.027	0.027	0.028	0.028	0.029	0.029	0.03	0.031	0.032	0.034	0.037	0.038	0.04	0.04	0.042	0.043	0.046	0.048	0.05	0.053	0.055	0.059	0.062	0.065	0.07	0.073	0.077	0.083	0.087	0.092	0.098	0.104	0.111	0.118	0.123	0.129	0.133	0.138	0.143
484	0.04	0.037	0.035	0.033	0.032	0.031	0.031	0.028	0.029	0.028	0.027	0.027	0.028	0.028	0.029	0.029	0.03	0.032	0.032	0.034	0.037	0.038	0.04	0.04	0.042	0.043	0.046	0.048	0.05	0.053	0.055	0.059	0.062	0.065	0.07	0.073	0.077	0.083	0.087	0.091	0.098	0.104	0.111	0.117	0.123	0.129	0.133	0.138	0.143
485	0.04	0.037	0.035	0.034	0.032	0.031	0.031	0.028	0.029	0.028	0.028	0.027	0.028	0.028	0.029	0.029	0.03	0.031	0.032	0.034	0.037	0.038	0.04	0.04	0.042	0.043	0.046	0.048	0.05	0.053	0.056	0.059	0.062	0.065	0.07	0.073	0.077	0.083	0.087	0.091	0.098	0.104	0.111	0.117	0.123	0.129	0.133	0.138	0.143
486	0.04	0.038	0.036	0.034	0.032	0.032	0.031	0.028	0.029	0.028	0.028	0.028	0.028	0.028	0.03	0.03	0.031	0.032	0.032	0.034	0.037	0.038	0.04	0.041	0.042	0.043	0.046	0.048	0.051	0.053	0.056	0.059	0.062	0.066	0.07	0.074	0.077	0.083	0.087	0.092	0.098	0.105	0.111	0.117	0.123	0.129	0.133	0.138	0.143
487	0.04	0.039	0.036	0.034	0.032	0.032	0.031	0.029	0.029	0.029	0.028	0.028	0.028	0.029	0.03	0.03	0.031	0.032	0.033	0.034	0.037	0.039	0.04	0.041	0.042	0.044	0.047	0.049	0.051	0.053	0.057	0.06	0.063	0.066	0.071	0.074	0.078	0.084	0.088	0.092	0.098	0.105	0.112	0.118	0.124	0.129	0.134	0.139	0.144
488	0.04	0.038	0.036	0.034	0.032	0.031	0.031	0.029	0.028	0.028	0.028	0.028	0.028	0.028	0.03	0.029	0.031	0.032	0.033	0.034	0.037	0.039	0.04	0.041	0.042	0.043	0.046	0.048	0.051	0.052	0.056	0.059	0.063	0.065	0.07	0.073	0.077	0.082	0.086	0.091	0.097	0.104	0.11	0.116	0.123	0.128	0.133	0.138	0.142
489	0.039	0.039	0.037	0.034	0.032	0.032	0.031	0.029	0.028	0.028	0.028	0.028	0.028	0.029	0.029	0.029	0.031	0.033	0.034	0.034	0.037	0.038	0.04	0.041	0.042	0.044	0.046	0.048	0.051	0.053	0.056	0.059	0.063	0.065	0.07	0.073	0.077	0.082	0.086	0.091	0.097	0.104	0.11	0.116	0.122	0.127	0.133	0.138	0.142
490	0.041	0.04	0.038	0.035	0.033	0.033	0.032	0.03	0.029	0.029	0.029	0.029	0.029	0.03	0.03	0.031	0.032	0.034	0.035	0.035	0.038	0.039	0.041	0.042	0.044	0.045	0.047	0.049	0.052	0.054	0.058	0.061	0.065	0.067	0.071	0.075	0.079	0.084	0.088	0.093	0.099	0.106	0.112	0.118	0.124	0.128	0.135	0.14	0.144
491	0.041	0.041	0.038	0.035	0.034	0.033	0.033	0.031	0.029	0.03	0.029	0.029	0.029	0.03	0.031	0.031	0.033	0.034	0.035	0.035	0.039	0.04	0.041	0.043	0.045	0.046	0.048	0.05	0.053	0.055	0.058	0.062	0.065	0.068	0.072	0.076	0.08	0.085	0.088	0.094	0.1	0.107	0.113	0.118	0.125	0.129	0.136	0.14	0.145
492	0.042	0.041	0.038	0.036	0.034	0.034	0.033	0.031	0.031	0.031	0.03	0.03	0.029	0.031	0.031	0.032	0.033	0.035	0.036	0.036	0.039	0.04	0.041	0.044	0.045	0.046	0.048	0.051	0.053	0.056	0.059	0.062	0.066	0.069	0.073	0.077	0.081	0.085	0.089	0.096	0.101	0.108	0.114	0.119	0.126	0.13	0.137	0.141	0.146
493	0.043	0.042	0.039	0.036	0.035	0.034	0.033	0.032	0.031	0.031	0.03	0.03	0.03	0.031	0.032	0.032	0.034	0.034	0.036	0.036	0.04	0.041	0.041	0.044	0.046	0.047	0.049	0.051	0.054	0.057	0.059	0.062	0.066	0.071	0.073	0.078	0.082	0.086	0.09	0.096	0.102	0.109	0.115	0.12	0.127	0.131	0.138	0.142	0.147
494	0.044	0.042	0.039	0.037	0.036	0.034	0.033	0.032	0.032	0.031	0.031	0.03	0.031	0.031	0.032	0.032	0.034	0.035	0.037	0.037	0.04	0.041	0.042	0.045	0.046	0.048	0.049	0.051	0.054	0.057	0.06	0.063	0.066	0.071	0.073	0.078	0.082	0.086	0.091	0.097	0.102	0.11	0.115	0.12	0.127	0.132	0.138	0.142	0.148
495	0.045	0.043	0.04	0.038	0.037	0.035	0.033	0.033	0.032	0.032	0.032	0.03	0.032	0.031	0.033	0.033	0.035	0.036	0.037	0.038	0.04	0.041	0.042	0.045	0.047	0.048	0.05	0.052	0.055	0.058	0.061	0.064	0.067	0.072	0.075	0.079	0.083	0.087	0.091	0.098	0.103	0.111	0.116	0.121	0.128	0.133	0.139	0.144	0.149
496	0.045	0.043	0.04	0.038	0.037	0.035	0.033	0.033	0.033	0.032	0.032	0.03	0.032	0.032	0.032	0.033	0.035	0.036	0.036	0.038	0.04	0.042	0.043	0.045	0.047	0.048	0.05	0.053	0.055	0.058	0.061	0.064	0.067	0.071	0.075	0.079	0.083	0.088	0.092	0.098	0.103	0.11	0.117	0.122	0.128	0.134	0.139	0.144	0.149
497	0.045	0.043	0.04	0.038	0.037	0.034	0.033	0.033	0.033	0.032	0.032	0.031	0.032	0.032	0.033	0.033	0.036	0.036	0.036	0.038	0.04	0.042	0.043	0.046	0.047	0.049	0.05	0.053	0.056	0.059	0.061	0.064	0.067	0.071	0.075	0.079	0.083	0.087	0.092	0.098	0.104	0.111	0.117	0.122	0.129	0.135	0.139	0.144	0.149
498	0.046	0.043	0.041	0.038	0.038	0.035	0.033	0.034	0.033	0.032	0.033	0.031	0.032	0.032	0.033	0.034	0.036	0.036	0.036	0.038	0.04	0.042	0.043	0.046	0.047	0.049	0.05	0.054	0.056	0.059	0.062	0.065	0.068	0.072	0.076	0.08	0.084	0.088	0.093	0.098	0.104	0.111	0.118	0.123	0.129	0.135	0.14	0.145	0.149
499	0.046	0.043	0.042	0.039	0.038	0.036	0.034	0.034	0.033	0.032	0.033	0.032	0.033	0.032	0.033	0.034	0.037	0.037	0.037	0.039	0.041	0.043	0.044	0.047	0.048	0.05	0.051	0.055	0.056	0.06	0.062	0.065	0.068	0.072	0.077	0.08	0.084	0.088	0.093	0.098	0.105	0.111	0.118	0.124	0.13	0.136	0.14	0.146	0.149
500	0.047	0.044	0.042	0.039	0.039	0.036	0.035	0.034	0.034	0.033	0.034	0.032	0.033	0.033	0.034	0.034	0.037	0.037	0.038	0.039	0.041	0.044	0.044	0.047	0.048	0.05	0.051	0.055	0.056	0.06	0.063	0.066	0.068	0.073	0.077	0.081	0.084	0.089	0.094	0.099	0.105	0.111	0.118	0.124	0.131	0.136	0.141	0.146	0.15
501	0.047	0.044	0.042	0.04	0.039	0.036	0.036	0.035	0.034	0.033	0.033	0.032	0.032	0.034	0.034	0.034	0.036	0.036	0.038	0.039	0.042	0.044	0.044	0.047	0.048	0.05	0.051	0.055	0.056	0.061	0.063	0.066	0.069	0.073	0.077	0.082	0.084	0.089	0.095	0.099	0.106	0.111	0.118	0.124	0.131	0.136	0.141	0.147	0.15
502	0.048	0.045	0.043	0.04	0.039	0.037	0.036	0.036	0.035	0.033	0.034	0.033	0.032	0.034	0.034	0.035	0.036	0.037	0.039	0.04	0.042	0.044	0.045	0.048	0.049	0.05	0.052	0.056	0.057	0.062	0.063	0.067	0.069	0.074	0.077	0.082	0.085	0.09	0.096	0.099	0.106	0.112	0.119	0.125	0.132	0.136	0.142	0.147	0.151
503	0.048	0.045	0.043	0.04	0.04	0.037	0.037	0.036	0.035	0.034	0.034	0.034	0.033	0.035	0.035	0.036	0.036	0.037	0.039	0.04	0.043	0.045	0.046	0.049	0.049	0.051	0.053	0.056	0.057	0.062	0.064	0.067	0.07	0.075	0.077	0.082	0.086	0.09	0.097	0.1	0.107	0.113	0.12	0.125	0.132	0.137	0.143	0.148	0.152
504	0.048	0.046	0.044	0.04	0.04	0.038	0.038	0.037	0.036	0.034	0.034	0.034	0.033	0.035	0.035	0.036	0.036	0.038	0.04	0.04	0.043	0.045	0.046	0.049	0.05	0.051	0.054	0.056	0.058	0.062	0.064	0.068	0.07	0.075	0.078	0.083	0.086	0.091	0.097	0.101	0.107	0.114	0.12	0.126	0.133	0.137	0.143	0.148	0.152
505	0.048	0.046	0.043	0.04	0.039	0.037	0.037	0.037	0.035	0.033	0.034	0.034	0.033	0.035	0.035	0.035	0.035	0.038	0.039	0.04	0.042	0.045	0.046	0.048	0.05	0.051	0.053	0.056	0.059	0.062	0.064	0.068	0.071	0.075	0.078	0.083	0.086	0.091	0.097	0.101	0.107	0.114	0.12	0.126	0.133	0.137	0.144	0.148	0.153
506	0.048	0.046	0.044	0.04	0.04	0.038	0.037	0.036	0.035	0.034	0.034	0.034	0.034	0.034	0.036	0.035	0.036	0.038	0.039	0.041	0.042	0.045	0.046	0.049	0.05	0.051	0.053	0.056	0.059	0.062	0.065	0.068	0.071	0.075	0.078	0.084	0.086	0.092	0.098	0.102	0.108	0.115	0.12	0.126	0.133	0.138	0.145	0.149	0.153
507	0.048	0.047	0.045	0.041	0.04	0.039	0.038	0.036	0.035	0.034	0.034	0.034	0.034	0.034	0.036	0.036	0.036	0.038	0.04	0.041	0.042	0.046	0.047	0.049	0.051	0.052	0.054	0.057	0.059	0.063	0.065	0.069	0.072	0.077	0.079	0.084	0.087	0.093	0.098	0.103	0.108	0.116	0.122	0.128	0.134	0.139	0.146	0.15	0.154
508	0.048	0.047	0.045	0.04	0.04	0.04	0.038	0.036	0.035	0.034	0.035	0.034	0.035	0.034	0.036	0.036	0.037	0.038	0.04	0.042	0.041	0.046	0.047	0.049	0.051	0.053	0.053	0.057	0.06	0.062	0.066	0.069	0.072	0.077	0.08	0.084	0.087	0.093	0.099	0.103	0.109	0.116	0.122	0.128	0.134	0.139	0.146	0.151	0.154
509	0.049	0.047	0.045	0.041	0.04	0.04	0.038	0.036	0.034	0.034	0.034	0.034	0.035	0.033	0.036	0.035	0.037	0.037	0.039	0.042	0.041	0.045	0.046	0.049	0.05	0.053	0.053	0.057	0.06	0.061	0.066	0.069	0.071	0.077	0.08	0.084	0.087	0.092	0.098	0.103	0.11	0.116	0.122	0.128	0.134	0.139	0.146	0.151	0.154
510	0.05	0.047	0.045	0.041	0.04	0.041	0.039	0.037	0.035	0.035	0.035	0.035	0.036	0.034	0.036	0.036	0.038	0.038	0.04	0.043	0.042	0.045	0.047	0.05	0.051	0.053	0.053	0.058	0.061	0.062	0.067	0.069	0.072	0.077	0.081	0.085	0.088	0.093	0.099	0.104	0.11	0.117	0.123	0.129	0.135	0.14	0.146	0.152	0.154
511	0.052	0.048	0.046	0.042	0.041	0.042	0.04	0.038	0.036	0.036	0.036	0.035	0.036	0.035	0.036	0.037	0.039	0.039	0.041	0.043	0.043	0.046	0.048	0.051	0.052	0.054	0.054	0.059	0.062	0.063	0.068	0.07	0.073	0.078	0.082	0.086	0.089	0.094	0.1	0.105	0.111	0.118	0.124	0.13	0.136	0.141	0.147	0.153	0.155
512	0.053	0.049	0.047	0.043	0.041	0.042	0.041	0.038	0.036	0.036	0.036	0.036	0.036	0.036	0.037	0.038	0.04	0.039	0.041	0.043	0.044	0.047	0.048	0.051	0.052	0.055	0.055	0.059	0.062	0.064	0.068	0.071	0.074	0.078	0.082	0.086	0.09	0.095	0.1	0.105	0.112	0.119	0.125	0.131	0.136	0.141	0.146	0.152	0.156
513	0.053	0.05	0.047	0.045	0.042	0.041	0.041	0.039	0.037	0.036	0.036	0.036	0.037	0.037	0.037	0.038	0.04	0.04	0.042	0.044	0.045	0.047	0.049	0.051	0.053	0.055	0.056	0.059	0.063	0.065	0.069	0.071	0.074	0.078	0.083	0.087	0.091	0.096	0.101	0.105	0.112	0.119	0.126	0.131	0.136	0.142	0.147	0.153	0.157
514	0.054	0.051	0.047	0.046	0.043	0.042	0.042	0.04	0.037	0.036	0.037	0.037	0.037	0.038	0.038	0.039	0.04	0.041	0.042	0.044	0.046	0.048	0.049	0.052	0.053	0.055	0.056	0.059	0.063	0.066	0.069	0.071	0.075	0.078	0.083	0.088	0.092	0.097	0.102	0.106	0.113	0.119	0.127	0.132	0.136	0.143	0.147	0.153	0.158
515	0.054	0.051	0.047	0.046	0.043	0.043	0.042	0.041	0.038	0.036	0.038	0.037	0.038	0.039	0.038	0.039	0.04	0.042	0.042	0.044	0.047	0.048	0.05	0.052	0.054	0.056	0.057	0.06	0.063	0.067	0.069	0.072	0.076	0.078	0.082	0.088	0.093	0.098	0.102	0.107	0.113	0.119	0.128	0.132	0.137	0.143	0.148	0.153	0.158
516	0.054	0.052	0.047	0.047	0.044	0.043	0.042	0.041	0.039	0.037	0.038	0.038	0.038	0.04	0.039	0.039	0.041	0.043	0.043	0.045	0.048	0.05	0.051	0.053	0.055	0.057	0.058	0.06	0.063	0.068	0.07	0.072	0.076	0.079	0.083	0.089	0.093	0.098	0.103	0.108	0.114	0.12	0.128	0.133	0.138	0.144	0.148	0.154	0.159
517	0.053	0.052	0.047	0.047	0.044	0.042	0.041	0.04	0.038	0.036	0.038	0.038	0.038	0.039	0.039	0.039	0.04	0.043	0.042	0.044	0.047	0.049	0.051	0.052	0.054	0.057	0.059	0.059	0.062	0.067	0.069	0.072	0.076	0.078	0.082	0.089	0.093	0.098	0.102	0.107	0.114	0.12	0.127	0.132	0.138	0.144	0.148	0.154	0.159
518	0.054	0.052	0.047	0.047	0.044	0.043	0.041	0.04	0.039	0.037	0.038	0.038	0.038	0.04	0.039	0.04	0.04	0.042	0.042	0.045	0.048	0.049	0.051	0.052	0.054	0.057	0.059	0.06	0.062	0.067	0.07	0.072	0.075	0.079	0.083	0.089	0.093	0.098	0.103	0.107	0.114	0.12	0.127	0.132	0.139	0.144	0.149	0.154	0.159
519	0.055	0.053	0.047	0.047	0.045	0.044	0.041	0.04	0.04	0.038	0.038	0.038	0.039	0.039	0.04	0.041	0.041	0.043	0.043	0.046	0.048	0.05	0.052	0.052	0.055	0.058	0.06	0.061	0.063	0.067	0.071	0.073	0.076	0.08	0.085	0.09	0.094	0.099	0.104	0.108	0.115	0.121	0.128	0.134	0.141	0.146	0.151	0.155	0.161
520	0.055	0.053	0.048	0.047	0.046	0.044	0.041	0.04	0.041	0.038	0.038	0.038	0.039	0.039	0.04	0.041	0.042	0.043	0.043	0.046	0.049	0.05	0.052	0.053	0.055	0.059	0.061	0.063	0.064	0.067	0.071	0.073	0.077	0.081	0.085	0.09	0.094	0.099	0.104	0.109	0.116	0.121	0.129	0.134	0.142	0.147	0.152	0.155	0.162
521	0.057	0.053	0.049	0.048	0.047	0.044	0.042	0.041	0.042	0.039	0.039	0.039	0.039	0.04	0.04	0.042	0.043	0.043	0.044	0.047	0.049	0.05	0.052	0.054	0.055	0.059	0.061	0.064	0.065	0.067	0.072	0.074	0.078	0.082	0.087	0.091	0.094	0.099	0.105	0.109	0.117	0.122	0.129	0.135	0.142	0.148	0.154	0.157	0.162
522	0.058	0.053	0.05	0.049	0.048	0.043	0.043	0.041	0.042	0.039	0.039	0.04	0.04	0.041	0.041	0.043	0.043	0.043	0.045	0.046	0.049	0.05	0.053	0.055	0.055	0.059	0.061	0.064	0.065	0.068	0.073	0.075	0.079	0.083	0.087	0.091	0.094	0.1	0.105	0.11	0.117	0.124	0.13	0.136	0.143	0.148	0.155	0.157	0.163
523	0.058	0.054	0.051	0.05	0.048	0.045	0.043	0.041	0.043	0.039	0.04	0.04	0.041	0.041	0.042	0.044	0.043	0.043	0.046	0.047	0.05	0.051	0.053	0.056	0.057	0.06	0.062	0.065	0.066	0.068	0.074	0.076	0.081	0.083	0.089	0.092	0.095	0.101	0.106	0.111	0.119	0.125	0.131	0.138	0.143	0.15	0.156	0.158	0.164
524	0.058	0.054	0.051	0.05	0.049	0.045	0.044	0.042	0.043	0.039	0.04	0.04	0.041	0.041	0.042	0.043	0.044	0.044	0.046	0.048	0.05	0.052	0.054	0.056	0.057	0.059	0.062	0.065	0.067	0.069	0.074	0.077	0.081	0.084	0.088	0.092	0.096	0.101	0.106	0.113	0.12	0.125	0.133	0.139	0.144	0.15	0.157	0.159	0.164
525	0.058	0.055	0.052	0.051	0.049	0.046	0.045	0.042	0.043	0.04	0.041	0.041	0.041	0.042	0.042	0.044	0.044	0.045	0.046	0.048	0.05	0.052	0.054	0.057	0.058	0.06	0.062	0.066	0.067	0.069	0.074	0.077	0.083	0.085	0.089	0.093	0.097	0.102	0.106	0.114	0.12	0.126	0.134	0.141	0.144	0.151	0.158	0.161	0.164
526	0.058	0.055	0.052	0.051	0.049	0.046	0.045	0.042	0.042	0.04	0.041	0.042	0.041	0.042	0.042	0.044	0.044	0.045	0.046	0.049	0.05	0.051	0.054	0.056	0.058	0.06	0.061	0.066	0.067	0.069	0.074	0.078	0.082	0.084	0.089	0.093	0.098	0.103	0.107	0.115	0.121	0.127	0.134	0.141	0.144	0.151	0.157	0.162	0.164
527	0.058	0.055	0.052	0.05	0.048	0.046	0.045	0.042	0.041	0.04	0.041	0.041	0.04	0.041	0.041	0.044	0.044	0.045	0.047	0.048	0.05	0.051	0.053	0.055	0.058	0.06	0.061	0.065	0.068	0.069	0.074	0.078	0.082	0.084	0.089	0.093	0.099	0.103	0.108	0.116	0.121	0.128	0.135	0.141	0.144	0.151	0.157	0.162	0.163
528	0.058	0.055	0.052	0.05	0.047	0.047	0.046	0.042	0.041	0.04	0.041	0.04	0.04	0.041	0.041	0.043	0.044	0.045	0.046	0.049	0.05	0.052	0.053	0.055	0.059	0.06	0.062	0.065	0.068	0.07	0.075	0.078	0.082	0.085	0.09	0.093	0.1	0.105	0.109	0.116	0.122	0.128	0.135	0.142	0.145	0.151	0.157	0.163	0.164
529	0.058	0.055	0.052	0.051	0.048	0.047	0.046	0.043	0.041	0.041	0.041	0.041	0.04	0.041	0.041	0.044	0.044	0.046	0.046	0.049	0.05	0.052	0.054	0.055	0.059	0.06	0.062	0.066	0.068	0.071	0.075	0.078	0.082	0.086	0.09	0.094	0.1	0.106	0.11	0.117	0.123	0.129	0.135	0.142	0.145	0.152	0.157	0.164	0.165
530	0.059	0.057	0.054	0.052	0.049	0.048	0.047	0.044	0.042	0.042	0.041	0.042	0.041	0.042	0.042	0.044	0.046	0.047	0.048	0.05	0.051	0.052	0.054	0.056	0.06	0.062	0.063	0.067	0.068	0.073	0.077	0.079	0.083	0.088	0.092	0.096	0.102	0.107	0.111	0.118	0.124	0.13	0.136	0.144	0.146	0.153	0.159	0.165	0.167
531	0.06	0.057	0.054	0.052	0.049	0.048	0.047	0.045	0.043	0.042	0.042	0.043	0.042	0.042	0.043	0.045	0.046	0.048	0.049	0.05	0.052	0.053	0.055	0.057	0.061	0.062	0.064	0.067	0.069	0.074	0.077	0.08	0.083	0.087	0.093	0.096	0.103	0.108	0.111	0.119	0.125	0.131	0.136	0.144	0.147	0.154	0.159	0.165	0.167
532	0.06	0.058	0.054	0.052	0.049	0.048	0.046	0.045	0.043	0.042	0.042	0.043	0.042	0.042	0.043	0.044	0.045	0.047	0.049	0.05	0.052	0.053	0.055	0.057	0.06	0.062	0.064	0.067	0.068	0.074	0.077	0.08	0.083	0.087	0.093	0.097	0.102	0.108	0.111	0.119	0.125	0.131	0.136	0.144	0.147	0.153	0.159	0.165	0.168
533	0.061	0.058	0.054	0.052	0.05	0.048	0.047	0.045	0.044	0.043	0.043	0.044	0.042	0.043	0.043	0.044	0.045	0.047	0.049	0.05	0.052	0.055	0.056	0.057	0.061	0.062	0.064	0.068	0.069	0.074	0.078	0.081	0.084	0.088	0.093	0.097	0.103	0.109	0.112	0.119	0.125	0.131	0.136	0.144	0.148	0.154	0.16	0.165	0.168
534	0.061	0.058	0.054	0.053	0.05	0.048	0.046	0.045	0.044	0.043	0.043	0.044	0.043	0.043	0.044	0.044	0.046	0.047	0.049	0.051	0.052	0.055	0.056	0.058	0.061	0.062	0.064	0.068	0.069	0.074	0.078	0.081	0.084	0.088	0.094	0.098	0.103	0.108	0.112	0.118	0.124	0.131	0.136	0.144	0.149	0.154	0.16	0.165	0.169
535	0.062	0.059	0.055	0.053	0.05	0.049	0.046	0.045	0.044	0.043	0.043	0.044	0.043	0.043	0.044	0.045	0.046	0.047	0.05	0.051	0.053	0.055	0.056	0.058	0.061	0.062	0.065	0.069	0.07	0.074	0.078	0.081	0.084	0.088	0.094	0.098	0.103	0.108	0.112	0.118	0.124	0.131	0.137	0.144	0.15	0.155	0.161	0.166	0.169
536	0.061	0.058	0.055	0.052	0.05	0.048	0.046	0.045	0.044	0.043	0.043	0.043	0.043	0.043	0.044	0.044	0.046	0.047	0.049	0.05	0.053	0.055	0.056	0.058	0.061	0.061	0.065	0.068	0.069	0.073	0.077	0.081	0.084	0.088	0.094	0.097	0.103	0.108	0.112	0.117	0.124	0.13	0.136	0.144	0.149	0.155	0.162	0.165	0.169
537	0.061	0.058	0.054	0.051	0.049	0.048	0.046	0.044	0.044	0.043	0.043	0.043	0.043	0.043	0.043	0.044	0.046	0.046	0.048	0.05	0.053	0.055	0.056	0.058	0.06	0.06	0.065	0.068	0.069	0.073	0.077	0.08	0.083	0.088	0.093	0.096	0.102	0.107	0.112	0.116	0.123	0.13	0.136	0.143	0.149	0.154	0.16	0.165	0.168
538	0.062	0.058	0.054	0.052	0.049	0.049	0.046	0.044	0.045	0.043	0.043	0.043	0.043	0.043	0.043	0.045	0.047	0.046	0.048	0.05	0.053	0.056	0.056	0.058	0.06	0.061	0.065	0.068	0.069	0.073	0.077	0.081	0.084	0.089	0.093	0.097	0.102	0.108	0.113	0.116	0.123	0.13	0.137	0.144	0.149	0.155	0.161	0.166	0.169
539	0.063	0.058	0.054	0.052	0.049	0.049	0.047	0.045	0.045	0.044	0.043	0.043	0.043	0.043	0.043	0.045	0.047	0.047	0.049	0.05	0.054	0.056	0.057	0.058	0.061	0.062	0.065	0.068	0.07	0.074	0.078	0.081	0.084	0.089	0.093	0.097	0.103	0.108	0.113	0.117	0.123	0.131	0.138	0.144	0.15	0.156	0.162	0.166	0.169
540	0.062	0.059	0.054	0.053	0.049	0.05	0.047	0.045	0.046	0.044	0.043	0.043	0.043	0.044	0.044	0.046	0.047	0.047	0.049	0.05	0.054	0.055	0.057	0.059	0.061	0.062	0.066	0.068	0.071	0.075	0.077	0.081	0.085	0.089	0.093	0.098	0.103	0.108	0.114	0.118	0.124	0.131	0.139	0.144	0.15	0.156	0.162	0.166	0.17
541	0.063	0.06	0.056	0.053	0.05	0.05	0.047	0.046	0.046	0.045	0.044	0.044	0.043	0.044	0.045	0.046	0.047	0.047	0.049	0.051	0.054	0.056	0.059	0.06	0.061	0.063	0.066	0.069	0.072	0.076	0.078	0.081	0.085	0.09	0.093	0.099	0.104	0.109	0.114	0.119	0.125	0.132	0.14	0.145	0.151	0.158	0.162	0.166	0.171
542	0.063	0.06	0.056	0.053	0.05	0.051	0.047	0.046	0.046	0.044	0.044	0.044	0.044	0.045	0.045	0.046	0.047	0.047	0.05	0.051	0.054	0.055	0.059	0.06	0.062	0.064	0.066	0.069	0.072	0.076	0.078	0.082	0.086	0.091	0.093	0.099	0.105	0.11	0.115	0.119	0.126	0.133	0.141	0.146	0.151	0.158	0.163	0.167	0.172
543	0.064	0.06	0.057	0.054	0.051	0.05	0.047	0.047	0.046	0.045	0.044	0.044	0.044	0.045	0.046	0.047	0.048	0.048	0.05	0.052	0.055	0.056	0.059	0.061	0.062	0.064	0.066	0.07	0.073	0.076	0.079	0.082	0.086	0.091	0.094	0.099	0.106	0.11	0.116	0.12	0.126	0.133	0.141	0.146	0.153	0.159	0.163	0.168	0.172
544	0.064	0.06	0.058	0.054	0.051	0.05	0.047	0.048	0.046	0.045	0.044	0.045	0.044	0.045	0.046	0.046	0.047	0.048	0.051	0.052	0.054	0.056	0.059	0.061	0.063	0.064	0.066	0.07	0.073	0.076	0.079	0.082	0.086	0.091	0.095	0.1	0.106	0.11	0.116	0.121	0.127	0.133	0.141	0.147	0.153	0.16	0.164	0.169	0.172
545	0.063	0.06	0.058	0.054	0.052	0.049	0.046	0.047	0.046	0.044	0.044	0.044	0.044	0.045	0.046	0.045	0.047	0.048	0.051	0.052	0.054	0.056	0.059	0.061	0.062	0.064	0.066	0.07	0.073	0.076	0.079	0.082	0.086	0.09	0.094	0.099	0.106	0.11	0.115	0.12	0.127	0.133	0.141	0.147	0.153	0.159	0.164	0.168	0.172
546	0.064	0.06	0.058	0.054	0.052	0.049	0.046	0.047	0.046	0.044	0.044	0.044	0.045	0.045	0.046	0.046	0.048	0.049	0.051	0.052	0.054	0.057	0.059	0.062	0.063	0.064	0.066	0.07	0.072	0.076	0.08	0.083	0.086	0.091	0.095	0.099	0.106	0.11	0.116	0.121	0.128	0.134	0.141	0.147	0.153	0.16	0.164	0.169	0.173
547	0.064	0.06	0.058	0.054	0.052	0.049	0.047	0.047	0.046	0.044	0.044	0.044	0.044	0.045	0.046	0.046	0.048	0.049	0.051	0.053	0.054	0.057	0.058	0.061	0.063	0.064	0.066	0.07	0.072	0.076	0.08	0.082	0.087	0.091	0.095	0.099	0.106	0.111	0.116	0.12	0.128	0.134	0.14	0.147	0.153	0.16	0.164	0.169	0.173
548	0.063	0.06	0.058	0.054	0.052	0.049	0.047	0.047	0.046	0.044	0.044	0.045	0.045	0.045	0.045	0.045	0.048	0.049	0.051	0.053	0.054	0.057	0.058	0.061	0.063	0.065	0.067	0.071	0.073	0.076	0.08	0.083	0.087	0.091	0.096	0.1	0.107	0.111	0.116	0.12	0.129	0.135	0.141	0.148	0.154	0.161	0.165	0.17	0.173
549	0.064	0.061	0.058	0.055	0.052	0.05	0.047	0.047	0.046	0.046	0.044	0.046	0.045	0.046	0.046	0.046	0.048	0.05	0.051	0.053	0.055	0.057	0.058	0.062	0.063	0.066	0.068	0.072	0.074	0.077	0.081	0.084	0.088	0.092	0.096	0.101	0.107	0.112	0.117	0.122	0.13	0.136	0.142	0.149	0.154	0.161	0.166	0.17	0.175
550	0.064	0.06	0.057	0.054	0.052	0.05	0.048	0.047	0.046	0.046	0.044	0.045	0.045	0.046	0.046	0.046	0.048	0.05	0.051	0.054	0.055	0.057	0.059	0.061	0.062	0.066	0.068	0.072	0.074	0.077	0.081	0.084	0.088	0.092	0.096	0.101	0.106	0.113	0.117	0.122	0.129	0.136	0.142	0.149	0.154	0.161	0.166	0.17	0.175
551	0.065	0.062	0.058	0.055	0.053	0.051	0.049	0.047	0.047	0.046	0.044	0.047	0.046	0.046	0.046	0.047	0.049	0.051	0.051	0.054	0.056	0.057	0.059	0.062	0.063	0.066	0.069	0.072	0.075	0.078	0.082	0.085	0.089	0.093	0.097	0.102	0.107	0.114	0.118	0.123	0.13	0.138	0.144	0.15	0.154	0.161	0.168	0.172	0.176
552	0.065	0.062	0.058	0.055	0.053	0.051	0.049	0.048	0.047	0.047	0.045	0.046	0.046	0.047	0.046	0.047	0.049	0.051	0.052	0.054	0.057	0.057	0.06	0.062	0.063	0.067	0.07	0.073	0.076	0.078	0.082	0.085	0.09	0.093	0.098	0.103	0.107	0.115	0.119	0.124	0.131	0.138	0.144	0.151	0.155	0.162	0.168	0.172	0.177
553	0.066	0.062	0.058	0.056	0.053	0.051	0.049	0.048	0.047	0.046	0.046	0.046	0.046	0.047	0.046	0.047	0.048	0.051	0.052	0.054	0.057	0.057	0.06	0.062	0.064	0.067	0.07	0.073	0.077	0.078	0.082	0.086	0.09	0.094	0.098	0.103	0.108	0.115	0.12	0.125	0.132	0.139	0.145	0.151	0.156	0.162	0.168	0.172	0.177
554	0.066	0.062	0.058	0.056	0.054	0.051	0.049	0.048	0.048	0.046	0.046	0.046	0.046	0.047	0.046	0.047	0.048	0.051	0.052	0.054	0.057	0.058	0.06	0.062	0.064	0.067	0.069	0.073	0.077	0.079	0.083	0.086	0.09	0.095	0.099	0.104	0.108	0.115	0.12	0.126	0.132	0.14	0.145	0.152	0.157	0.162	0.169	0.172	0.177
555	0.066	0.062	0.058	0.055	0.053	0.051	0.049	0.048	0.047	0.046	0.045	0.045	0.045	0.046	0.046	0.047	0.048	0.051	0.052	0.053	0.056	0.057	0.06	0.062	0.064	0.066	0.069	0.073	0.076	0.078	0.083	0.086	0.09	0.094	0.098	0.104	0.109	0.114	0.12	0.126	0.131	0.14	0.145	0.152	0.157	0.162	0.169	0.172	0.176
556	0.065	0.062	0.059	0.056	0.054	0.051	0.049	0.048	0.047	0.045	0.045	0.045	0.045	0.046	0.046	0.047	0.049	0.051	0.053	0.054	0.056	0.057	0.06	0.062	0.064	0.066	0.069	0.073	0.076	0.078	0.083	0.086	0.09	0.095	0.099	0.104	0.109	0.115	0.121	0.126	0.132	0.14	0.146	0.152	0.158	0.163	0.17	0.173	0.177
557	0.066	0.062	0.06	0.057	0.054	0.052	0.049	0.048	0.047	0.046	0.046	0.045	0.045	0.046	0.046	0.047	0.049	0.051	0.053	0.054	0.057	0.057	0.06	0.063	0.065	0.066	0.069	0.073	0.076	0.078	0.083	0.087	0.091	0.095	0.099	0.104	0.11	0.115	0.121	0.126	0.132	0.141	0.146	0.152	0.159	0.163	0.17	0.173	0.178
558	0.066	0.062	0.059	0.057	0.054	0.052	0.049	0.048	0.048	0.045	0.046	0.045	0.045	0.046	0.046	0.048	0.049	0.05	0.052	0.054	0.056	0.058	0.06	0.062	0.064	0.066	0.069	0.073	0.076	0.079	0.082	0.086	0.091	0.096	0.1	0.104	0.11	0.114	0.121	0.126	0.132	0.141	0.146	0.153	0.159	0.163	0.17	0.173	0.178
559	0.065	0.062	0.059	0.056	0.054	0.052	0.049	0.047	0.048	0.045	0.046	0.045	0.045	0.046	0.046	0.048	0.049	0.05	0.052	0.054	0.057	0.058	0.06	0.062	0.064	0.067	0.069	0.073	0.075	0.079	0.082	0.086	0.091	0.096	0.1	0.104	0.11	0.115	0.121	0.126	0.132	0.14	0.147	0.153	0.158	0.163	0.17	0.173	0.178
560	0.065	0.062	0.059	0.056	0.054	0.052	0.049	0.047	0.048	0.045	0.046	0.045	0.045	0.046	0.046	0.049	0.049	0.05	0.052	0.054	0.056	0.058	0.061	0.062	0.064	0.067	0.07	0.072	0.075	0.08	0.083	0.086	0.09	0.095	0.099	0.105	0.11	0.115	0.121	0.126	0.132	0.14	0.147	0.152	0.158	0.163	0.17	0.173	0.179
561	0.065	0.062	0.059	0.056	0.054	0.052	0.049	0.047	0.047	0.045	0.046	0.045	0.045	0.046	0.046	0.048	0.049	0.049	0.052	0.054	0.057	0.058	0.061	0.062	0.064	0.067	0.07	0.072	0.075	0.079	0.083	0.085	0.09	0.096	0.1	0.105	0.11	0.115	0.121	0.126	0.132	0.14	0.147	0.152	0.158	0.164	0.17	0.174	0.179
562	0.065	0.062	0.058	0.056	0.054	0.051	0.049	0.048	0.048	0.046	0.046	0.045	0.045	0.045	0.046	0.048	0.049	0.049	0.052	0.054	0.057	0.059	0.061	0.062	0.064	0.067	0.069	0.072	0.075	0.079	0.083	0.086	0.091	0.096	0.1	0.105	0.11	0.115	0.122	0.126	0.133	0.141	0.148	0.152	0.159	0.164	0.17	0.174	0.18
563	0.065	0.062	0.058	0.055	0.054	0.051	0.049	0.048	0.048	0.046	0.046	0.045	0.046	0.045	0.046	0.048	0.049	0.049	0.051	0.054	0.057	0.059	0.061	0.062	0.064	0.068	0.069	0.072	0.075	0.079	0.083	0.086	0.091	0.096	0.1	0.105	0.11	0.115	0.121	0.126	0.133	0.141	0.148	0.152	0.159	0.165	0.17	0.175	0.181
564	0.064	0.062	0.058	0.055	0.054	0.051	0.05	0.048	0.047	0.046	0.046	0.045	0.045	0.045	0.047	0.048	0.048	0.049	0.051	0.054	0.057	0.06	0.061	0.062	0.064	0.068	0.069	0.072	0.075	0.079	0.082	0.087	0.091	0.096	0.1	0.104	0.11	0.116	0.122	0.127	0.133	0.141	0.148	0.153	0.16	0.165	0.17	0.175	0.18
565	0.065	0.062	0.058	0.055	0.053	0.051	0.05	0.048	0.047	0.046	0.046	0.045	0.046	0.046	0.047	0.048	0.048	0.05	0.052	0.054	0.057	0.06	0.061	0.062	0.064	0.068	0.069	0.072	0.075	0.079	0.083	0.087	0.091	0.096	0.1	0.105	0.111	0.116	0.122	0.127	0.134	0.141	0.148	0.153	0.16	0.166	0.169	0.176	0.181
566	0.065	0.062	0.059	0.056	0.053	0.052	0.051	0.049	0.047	0.046	0.046	0.046	0.046	0.046	0.048	0.048	0.049	0.05	0.052	0.054	0.057	0.06	0.061	0.063	0.065	0.068	0.07	0.073	0.075	0.079	0.083	0.087	0.091	0.096	0.1	0.105	0.11	0.116	0.122	0.128	0.133	0.142	0.148	0.153	0.161	0.166	0.17	0.176	0.181
567	0.065	0.062	0.059	0.056	0.054	0.052	0.051	0.049	0.047	0.046	0.046	0.046	0.046	0.046	0.048	0.048	0.049	0.05	0.053	0.055	0.058	0.06	0.061	0.063	0.065	0.068	0.07	0.074	0.076	0.08	0.083	0.087	0.091	0.096	0.1	0.105	0.11	0.116	0.122	0.128	0.133	0.141	0.148	0.153	0.161	0.166	0.17	0.176	0.18
568	0.064	0.062	0.059	0.056	0.053	0.051	0.05	0.048	0.047	0.046	0.046	0.046	0.046	0.046	0.047	0.048	0.049	0.05	0.052	0.054	0.057	0.059	0.06	0.063	0.065	0.067	0.07	0.073	0.075	0.079	0.083	0.087	0.091	0.096	0.099	0.104	0.11	0.116	0.121	0.127	0.133	0.14	0.147	0.152	0.16	0.165	0.169	0.175	0.179
569	0.064	0.062	0.058	0.055	0.053	0.051	0.05	0.048	0.046	0.045	0.045	0.045	0.045	0.046	0.047	0.048	0.048	0.05	0.052	0.053	0.056	0.058	0.06	0.063	0.064	0.066	0.07	0.073	0.075	0.079	0.082	0.086	0.091	0.095	0.098	0.104	0.109	0.115	0.12	0.127	0.132	0.14	0.146	0.152	0.159	0.164	0.168	0.174	0.178
570	0.063	0.061	0.058	0.055	0.052	0.051	0.049	0.047	0.046	0.046	0.045	0.045	0.045	0.046	0.046	0.048	0.049	0.05	0.052	0.053	0.056	0.058	0.06	0.063	0.064	0.066	0.07	0.072	0.075	0.079	0.082	0.085	0.09	0.095	0.098	0.103	0.108	0.115	0.12	0.127	0.132	0.139	0.146	0.152	0.159	0.163	0.169	0.174	0.178
571	0.063	0.061	0.058	0.056	0.052	0.051	0.049	0.047	0.046	0.046	0.046	0.045	0.044	0.046	0.046	0.048	0.049	0.05	0.052	0.053	0.056	0.058	0.06	0.063	0.063	0.066	0.07	0.072	0.074	0.078	0.082	0.085	0.09	0.095	0.098	0.104	0.108	0.114	0.12	0.127	0.132	0.139	0.146	0.152	0.159	0.163	0.169	0.174	0.178
572	0.063	0.06	0.058	0.055	0.051	0.05	0.049	0.047	0.046	0.045	0.045	0.045	0.044	0.045	0.045	0.047	0.049	0.05	0.052	0.053	0.055	0.057	0.06	0.062	0.063	0.065	0.069	0.072	0.074	0.078	0.081	0.084	0.09	0.094	0.098	0.103	0.107	0.114	0.119	0.126	0.131	0.139	0.146	0.151	0.158	0.163	0.169	0.174	0.178
573	0.062	0.06	0.057	0.054	0.051	0.05	0.048	0.047	0.045	0.045	0.045	0.045	0.044	0.045	0.045	0.047	0.048	0.049	0.051	0.053	0.055	0.057	0.059	0.062	0.063	0.065	0.069	0.071	0.074	0.077	0.081	0.084	0.09	0.094	0.097	0.103	0.107	0.114	0.119	0.126	0.131	0.138	0.146	0.152	0.157	0.162	0.169	0.173	0.178
574	0.062	0.06	0.057	0.054	0.051	0.049	0.048	0.047	0.045	0.045	0.045	0.044	0.043	0.045	0.045	0.047	0.048	0.049	0.05	0.053	0.055	0.057	0.059	0.062	0.063	0.065	0.068	0.071	0.073	0.077	0.08	0.084	0.089	0.094	0.098	0.103	0.107	0.113	0.119	0.126	0.131	0.138	0.146	0.152	0.157	0.163	0.169	0.173	0.178
575	0.062	0.06	0.057	0.054	0.051	0.049	0.048	0.046	0.045	0.045	0.044	0.044	0.043	0.044	0.046	0.047	0.048	0.049	0.05	0.053	0.055	0.057	0.059	0.061	0.062	0.065	0.068	0.071	0.073	0.077	0.08	0.084	0.089	0.093	0.097	0.102	0.107	0.113	0.119	0.125	0.131	0.138	0.145	0.152	0.157	0.162	0.169	0.173	0.178
576	0.062	0.059	0.057	0.054	0.051	0.049	0.048	0.046	0.045	0.045	0.044	0.044	0.043	0.044	0.046	0.046	0.048	0.049	0.05	0.053	0.055	0.057	0.058	0.061	0.062	0.065	0.067	0.071	0.073	0.077	0.08	0.084	0.089	0.093	0.097	0.103	0.107	0.113	0.119	0.124	0.132	0.138	0.145	0.152	0.156	0.162	0.169	0.173	0.178
577	0.062	0.059	0.057	0.054	0.051	0.049	0.048	0.046	0.045	0.045	0.044	0.044	0.044	0.044	0.046	0.046	0.047	0.049	0.05	0.053	0.055	0.057	0.059	0.062	0.063	0.065	0.067	0.071	0.073	0.077	0.08	0.084	0.089	0.093	0.097	0.103	0.107	0.113	0.119	0.124	0.132	0.138	0.145	0.152	0.156	0.162	0.169	0.173	0.178
578	0.062	0.06	0.057	0.054	0.051	0.049	0.048	0.046	0.045	0.045	0.044	0.044	0.044	0.044	0.046	0.046	0.047	0.049	0.051	0.053	0.055	0.057	0.059	0.062	0.063	0.065	0.067	0.071	0.073	0.077	0.081	0.084	0.089	0.094	0.097	0.103	0.107	0.113	0.119	0.124	0.132	0.139	0.144	0.152	0.156	0.162	0.168	0.172	0.178
579	0.062	0.06	0.056	0.054	0.051	0.049	0.048	0.046	0.045	0.045	0.043	0.043	0.044	0.044	0.046	0.046	0.047	0.049	0.05	0.052	0.055	0.057	0.058	0.061	0.062	0.065	0.067	0.071	0.073	0.077	0.08	0.084	0.089	0.093	0.097	0.103	0.107	0.113	0.119	0.124	0.132	0.139	0.144	0.152	0.156	0.162	0.168	0.172	0.178
580	0.062	0.06	0.056	0.054	0.051	0.05	0.048	0.046	0.045	0.045	0.044	0.044	0.044	0.044	0.046	0.046	0.047	0.049	0.051	0.052	0.055	0.057	0.058	0.061	0.063	0.065	0.067	0.071	0.073	0.077	0.081	0.084	0.089	0.094	0.097	0.103	0.107	0.113	0.119	0.124	0.132	0.139	0.144	0.152	0.156	0.162	0.168	0.172	0.178
581	0.062	0.06	0.056	0.054	0.051	0.05	0.048	0.046	0.045	0.045	0.044	0.044	0.044	0.045	0.046	0.046	0.047	0.049	0.051	0.052	0.056	0.057	0.059	0.061	0.063	0.065	0.068	0.071	0.073	0.077	0.081	0.084	0.089	0.094	0.097	0.103	0.107	0.113	0.119	0.125	0.133	0.14	0.145	0.152	0.156	0.163	0.169	0.173	0.179
582	0.062	0.06	0.056	0.054	0.051	0.05	0.048	0.047	0.046	0.045	0.044	0.044	0.044	0.045	0.046	0.046	0.048	0.049	0.051	0.052	0.056	0.057	0.059	0.062	0.064	0.065	0.068	0.071	0.073	0.077	0.081	0.084	0.089	0.094	0.097	0.103	0.107	0.114	0.119	0.126	0.133	0.14	0.145	0.152	0.157	0.163	0.169	0.174	0.179
583	0.062	0.059	0.056	0.054	0.051	0.05	0.048	0.046	0.045	0.044	0.044	0.044	0.044	0.045	0.045	0.046	0.047	0.048	0.05	0.052	0.055	0.056	0.059	0.061	0.063	0.065	0.067	0.071	0.073	0.076	0.081	0.084	0.089	0.094	0.097	0.103	0.107	0.114	0.119	0.125	0.132	0.139	0.145	0.152	0.156	0.163	0.169	0.173	0.178
584	0.062	0.059	0.056	0.053	0.05	0.05	0.048	0.046	0.045	0.044	0.044	0.044	0.044	0.044	0.045	0.046	0.047	0.048	0.05	0.052	0.055	0.056	0.058	0.061	0.063	0.064	0.067	0.07	0.073	0.076	0.08	0.084	0.088	0.093	0.097	0.102	0.107	0.113	0.119	0.125	0.132	0.139	0.145	0.152	0.156	0.163	0.169	0.173	0.178
585	0.062	0.058	0.056	0.053	0.05	0.049	0.048	0.046	0.045	0.044	0.044	0.044	0.043	0.044	0.045	0.046	0.047	0.048	0.05	0.052	0.054	0.056	0.058	0.061	0.063	0.064	0.067	0.07	0.072	0.076	0.08	0.084	0.088	0.093	0.097	0.102	0.107	0.113	0.119	0.125	0.132	0.139	0.145	0.152	0.156	0.163	0.169	0.173	0.178
586	0.061	0.058	0.056	0.053	0.05	0.049	0.047	0.046	0.045	0.043	0.044	0.044	0.043	0.044	0.044	0.046	0.047	0.048	0.05	0.052	0.054	0.056	0.058	0.061	0.063	0.064	0.067	0.07	0.072	0.075	0.08	0.084	0.088	0.093	0.097	0.102	0.107	0.113	0.119	0.126	0.132	0.139	0.145	0.152	0.157	0.163	0.169	0.174	0.178
587	0.061	0.058	0.055	0.052	0.05	0.049	0.047	0.046	0.045	0.043	0.044	0.043	0.042	0.044	0.044	0.046	0.047	0.048	0.05	0.052	0.054	0.056	0.058	0.061	0.063	0.064	0.067	0.07	0.072	0.076	0.08	0.084	0.088	0.092	0.097	0.102	0.107	0.113	0.119	0.126	0.132	0.139	0.146	0.152	0.157	0.163	0.169	0.173	0.179
588	0.061	0.057	0.055	0.052	0.049	0.048	0.047	0.045	0.044	0.043	0.044	0.043	0.042	0.043	0.044	0.045	0.046	0.048	0.049	0.052	0.054	0.056	0.058	0.06	0.062	0.064	0.067	0.069	0.072	0.076	0.08	0.084	0.087	0.092	0.097	0.102	0.107	0.113	0.119	0.125	0.132	0.138	0.145	0.152	0.157	0.163	0.169	0.173	0.179
589	0.061	0.057	0.055	0.052	0.049	0.048	0.047	0.045	0.044	0.043	0.044	0.043	0.042	0.043	0.044	0.045	0.046	0.047	0.049	0.051	0.054	0.055	0.058	0.06	0.062	0.064	0.067	0.069	0.072	0.076	0.08	0.084	0.087	0.092	0.097	0.102	0.107	0.113	0.119	0.125	0.132	0.139	0.146	0.152	0.157	0.163	0.169	0.173	0.179
590	0.06	0.056	0.054	0.052	0.049	0.047	0.047	0.045	0.044	0.043	0.043	0.043	0.042	0.043	0.044	0.045	0.045	0.047	0.049	0.051	0.053	0.055	0.058	0.06	0.061	0.064	0.067	0.069	0.072	0.076	0.08	0.083	0.088	0.091	0.097	0.101	0.107	0.113	0.119	0.125	0.132	0.139	0.146	0.152	0.158	0.163	0.169	0.173	0.179
591	0.06	0.056	0.054	0.051	0.049	0.047	0.047	0.045	0.044	0.043	0.043	0.042	0.042	0.043	0.043	0.045	0.045	0.047	0.049	0.051	0.053	0.055	0.057	0.06	0.061	0.064	0.067	0.069	0.072	0.076	0.08	0.083	0.088	0.091	0.097	0.102	0.107	0.113	0.119	0.125	0.132	0.139	0.145	0.152	0.158	0.164	0.169	0.174	0.179
592	0.059	0.056	0.054	0.051	0.049	0.047	0.046	0.044	0.043	0.043	0.043	0.042	0.042	0.043	0.043	0.044	0.045	0.046	0.049	0.05	0.053	0.055	0.057	0.06	0.061	0.063	0.066	0.069	0.072	0.076	0.08	0.082	0.088	0.091	0.097	0.101	0.107	0.113	0.119	0.125	0.132	0.139	0.145	0.152	0.158	0.163	0.169	0.174	0.179
593	0.059	0.056	0.053	0.051	0.049	0.047	0.046	0.044	0.043	0.043	0.042	0.042	0.042	0.042	0.043	0.044	0.045	0.046	0.049	0.05	0.053	0.055	0.057	0.059	0.061	0.063	0.066	0.068	0.071	0.075	0.079	0.082	0.087	0.091	0.097	0.101	0.107	0.113	0.118	0.125	0.132	0.139	0.145	0.151	0.159	0.163	0.169	0.173	0.179
594	0.059	0.056	0.053	0.051	0.049	0.047	0.045	0.044	0.043	0.043	0.042	0.042	0.042	0.042	0.042	0.045	0.045	0.046	0.048	0.05	0.052	0.055	0.057	0.059	0.061	0.063	0.066	0.068	0.072	0.075	0.079	0.082	0.087	0.091	0.097	0.101	0.106	0.113	0.118	0.124	0.132	0.139	0.145	0.151	0.158	0.163	0.169	0.173	0.178
595	0.059	0.056	0.052	0.05	0.049	0.046	0.045	0.044	0.043	0.042	0.042	0.042	0.041	0.042	0.042	0.045	0.045	0.046	0.048	0.05	0.052	0.055	0.057	0.059	0.061	0.062	0.066	0.068	0.071	0.075	0.078	0.082	0.087	0.091	0.096	0.101	0.106	0.113	0.118	0.124	0.132	0.139	0.145	0.151	0.158	0.163	0.169	0.173	0.178
596	0.059	0.055	0.052	0.05	0.048	0.046	0.045	0.044	0.042	0.042	0.042	0.042	0.041	0.042	0.042	0.045	0.045	0.046	0.048	0.05	0.052	0.055	0.056	0.059	0.061	0.062	0.065	0.068	0.071	0.075	0.078	0.082	0.086	0.091	0.096	0.101	0.106	0.112	0.118	0.124	0.131	0.139	0.145	0.151	0.158	0.163	0.169	0.173	0.178
597	0.059	0.056	0.052	0.05	0.048	0.046	0.044	0.044	0.042	0.042	0.042	0.042	0.041	0.042	0.042	0.044	0.045	0.046	0.047	0.05	0.052	0.055	0.056	0.059	0.061	0.062	0.065	0.068	0.071	0.075	0.078	0.082	0.086	0.091	0.096	0.1	0.106	0.112	0.118	0.124	0.132	0.139	0.145	0.152	0.157	0.163	0.169	0.174	0.178
598	0.058	0.056	0.052	0.05	0.048	0.046	0.044	0.043	0.042	0.041	0.041	0.041	0.04	0.042	0.042	0.044	0.045	0.046	0.047	0.049	0.052	0.054	0.056	0.059	0.061	0.062	0.065	0.068	0.071	0.074	0.078	0.082	0.085	0.091	0.095	0.1	0.106	0.112	0.118	0.124	0.132	0.139	0.145	0.151	0.157	0.163	0.17	0.174	0.178
599	0.058	0.055	0.052	0.05	0.048	0.045	0.044	0.043	0.042	0.041	0.041	0.042	0.04	0.042	0.042	0.044	0.045	0.046	0.047	0.049	0.052	0.054	0.056	0.059	0.06	0.062	0.065	0.068	0.071	0.074	0.078	0.082	0.085	0.09	0.095	0.1	0.106	0.112	0.118	0.124	0.132	0.139	0.145	0.152	0.157	0.164	0.17	0.174	0.178
600	0.058	0.056	0.052	0.05	0.048	0.045	0.044	0.042	0.042	0.042	0.041	0.041	0.04	0.042	0.042	0.044	0.045	0.046	0.047	0.049	0.052	0.054	0.056	0.059	0.06	0.062	0.064	0.068	0.071	0.074	0.078	0.082	0.085	0.09	0.095	0.1	0.106	0.112	0.118	0.124	0.132	0.139	0.145	0.151	0.158	0.164	0.17	0.174	0.178
601	0.058	0.055	0.051	0.05	0.047	0.045	0.044	0.042	0.042	0.041	0.041	0.041	0.04	0.041	0.042	0.044	0.045	0.046	0.047	0.049	0.052	0.054	0.056	0.058	0.06	0.062	0.064	0.068	0.071	0.074	0.078	0.082	0.085	0.09	0.095	0.1	0.106	0.112	0.118	0.124	0.132	0.139	0.145	0.151	0.158	0.164	0.17	0.174	0.178
602	0.058	0.055	0.051	0.05	0.047	0.045	0.044	0.042	0.042	0.042	0.041	0.041	0.04	0.041	0.042	0.043	0.045	0.046	0.048	0.049	0.052	0.054	0.056	0.058	0.06	0.062	0.064	0.067	0.071	0.074	0.078	0.082	0.085	0.09	0.095	0.1	0.106	0.112	0.118	0.124	0.132	0.139	0.145	0.151	0.158	0.164	0.17	0.174	0.178
603	0.058	0.055	0.052	0.05	0.048	0.045	0.044	0.042	0.042	0.042	0.042	0.041	0.041	0.042	0.043	0.044	0.045	0.046	0.048	0.05	0.052	0.054	0.056	0.058	0.06	0.062	0.064	0.067	0.071	0.074	0.078	0.082	0.086	0.091	0.095	0.1	0.106	0.113	0.118	0.124	0.132	0.139	0.146	0.152	0.158	0.164	0.17	0.174	0.178
604	0.058	0.055	0.051	0.05	0.048	0.045	0.044	0.042	0.042	0.042	0.041	0.041	0.041	0.042	0.042	0.043	0.045	0.046	0.048	0.05	0.052	0.054	0.056	0.058	0.06	0.062	0.064	0.067	0.071	0.074	0.078	0.081	0.086	0.091	0.095	0.1	0.106	0.113	0.118	0.124	0.132	0.139	0.146	0.152	0.158	0.164	0.17	0.174	0.178
605	0.057	0.055	0.051	0.049	0.048	0.044	0.044	0.042	0.042	0.041	0.041	0.041	0.041	0.041	0.042	0.043	0.045	0.046	0.048	0.05	0.052	0.054	0.055	0.057	0.06	0.062	0.064	0.067	0.07	0.074	0.078	0.081	0.086	0.09	0.095	0.1	0.106	0.112	0.118	0.123	0.131	0.138	0.146	0.152	0.158	0.164	0.169	0.174	0.178
606	0.057	0.054	0.05	0.049	0.047	0.044	0.044	0.042	0.042	0.041	0.041	0.04	0.041	0.041	0.041	0.043	0.044	0.045	0.047	0.049	0.052	0.054	0.055	0.057	0.059	0.062	0.064	0.066	0.07	0.074	0.077	0.081	0.086	0.09	0.095	0.099	0.106	0.112	0.117	0.123	0.131	0.138	0.145	0.152	0.158	0.163	0.169	0.173	0.178
607	0.056	0.054	0.05	0.049	0.047	0.044	0.044	0.042	0.041	0.04	0.04	0.04	0.04	0.041	0.041	0.042	0.044	0.045	0.047	0.049	0.051	0.053	0.055	0.057	0.059	0.062	0.064	0.066	0.069	0.073	0.077	0.08	0.085	0.09	0.094	0.099	0.105	0.112	0.117	0.123	0.131	0.138	0.145	0.152	0.158	0.163	0.168	0.173	0.177
608	0.056	0.053	0.05	0.049	0.047	0.044	0.043	0.042	0.041	0.04	0.04	0.04	0.041	0.041	0.041	0.042	0.044	0.045	0.047	0.05	0.051	0.053	0.055	0.057	0.059	0.061	0.063	0.066	0.069	0.073	0.077	0.08	0.085	0.089	0.094	0.099	0.105	0.112	0.117	0.123	0.131	0.138	0.145	0.152	0.157	0.163	0.168	0.174	0.178
609	0.056	0.053	0.05	0.048	0.046	0.044	0.043	0.042	0.041	0.04	0.04	0.039	0.04	0.041	0.041	0.042	0.044	0.045	0.046	0.049	0.051	0.053	0.054	0.056	0.059	0.061	0.063	0.066	0.069	0.073	0.076	0.08	0.084	0.089	0.094	0.099	0.105	0.111	0.116	0.123	0.13	0.137	0.144	0.151	0.157	0.162	0.168	0.173	0.178
610	0.055	0.052	0.049	0.047	0.046	0.043	0.042	0.041	0.04	0.04	0.039	0.039	0.04	0.04	0.041	0.042	0.043	0.044	0.046	0.048	0.05	0.052	0.054	0.056	0.058	0.06	0.062	0.066	0.068	0.072	0.076	0.079	0.084	0.089	0.094	0.099	0.104	0.11	0.116	0.122	0.13	0.137	0.144	0.151	0.156	0.162	0.168	0.173	0.177
611	0.055	0.052	0.049	0.047	0.045	0.043	0.042	0.041	0.04	0.04	0.039	0.038	0.039	0.04	0.04	0.042	0.042	0.044	0.046	0.048	0.05	0.052	0.054	0.056	0.058	0.06	0.062	0.065	0.068	0.071	0.075	0.079	0.083	0.088	0.093	0.098	0.104	0.11	0.116	0.122	0.129	0.137	0.143	0.15	0.155	0.161	0.167	0.172	0.177
612	0.055	0.052	0.049	0.047	0.045	0.043	0.042	0.041	0.04	0.04	0.039	0.038	0.039	0.04	0.04	0.042	0.042	0.044	0.045	0.048	0.05	0.052	0.054	0.056	0.058	0.06	0.062	0.065	0.068	0.071	0.075	0.078	0.083	0.088	0.093	0.098	0.103	0.11	0.115	0.122	0.129	0.136	0.143	0.149	0.155	0.161	0.167	0.172	0.177
613	0.054	0.051	0.049	0.046	0.044	0.043	0.041	0.04	0.04	0.04	0.039	0.038	0.039	0.04	0.04	0.042	0.042	0.043	0.045	0.047	0.05	0.052	0.054	0.055	0.057	0.06	0.062	0.065	0.068	0.071	0.075	0.078	0.083	0.087	0.093	0.098	0.103	0.109	0.115	0.121	0.128	0.136	0.143	0.15	0.155	0.16	0.167	0.172	0.177
614	0.054	0.051	0.048	0.046	0.044	0.043	0.041	0.04	0.04	0.039	0.039	0.038	0.039	0.04	0.04	0.041	0.041	0.043	0.045	0.047	0.05	0.051	0.054	0.055	0.057	0.059	0.061	0.065	0.067	0.071	0.074	0.078	0.082	0.087	0.092	0.097	0.103	0.109	0.114	0.121	0.128	0.136	0.142	0.149	0.155	0.16	0.167	0.171	0.176
615	0.053	0.05	0.048	0.045	0.043	0.043	0.041	0.04	0.039	0.039	0.039	0.038	0.038	0.04	0.039	0.041	0.041	0.043	0.044	0.047	0.05	0.051	0.053	0.055	0.056	0.059	0.061	0.065	0.067	0.07	0.074	0.078	0.082	0.087	0.092	0.097	0.103	0.108	0.114	0.121	0.128	0.135	0.142	0.149	0.155	0.16	0.167	0.17	0.176
616	0.053	0.05	0.048	0.045	0.044	0.043	0.04	0.04	0.039	0.039	0.039	0.038	0.038	0.039	0.039	0.041	0.041	0.043	0.045	0.047	0.049	0.051	0.053	0.055	0.056	0.059	0.061	0.064	0.067	0.07	0.074	0.077	0.082	0.086	0.092	0.097	0.103	0.108	0.114	0.121	0.128	0.135	0.142	0.149	0.155	0.16	0.167	0.171	0.176
617	0.053	0.05	0.048	0.045	0.043	0.042	0.04	0.039	0.039	0.039	0.039	0.038	0.038	0.039	0.039	0.04	0.041	0.043	0.044	0.047	0.049	0.05	0.053	0.055	0.056	0.059	0.061	0.064	0.067	0.07	0.074	0.077	0.082	0.086	0.091	0.096	0.102	0.108	0.114	0.12	0.128	0.135	0.142	0.149	0.155	0.16	0.167	0.171	0.176
618	0.053	0.05	0.047	0.045	0.043	0.042	0.04	0.039	0.039	0.038	0.039	0.038	0.038	0.039	0.039	0.04	0.041	0.043	0.044	0.046	0.049	0.05	0.053	0.054	0.056	0.058	0.061	0.064	0.067	0.07	0.074	0.077	0.081	0.086	0.091	0.096	0.102	0.107	0.114	0.12	0.128	0.135	0.142	0.148	0.155	0.16	0.166	0.171	0.175
619	0.052	0.049	0.047	0.045	0.043	0.042	0.04	0.039	0.039	0.038	0.039	0.038	0.037	0.039	0.039	0.04	0.041	0.042	0.044	0.046	0.049	0.05	0.053	0.054	0.056	0.058	0.061	0.064	0.067	0.071	0.074	0.077	0.081	0.086	0.09	0.095	0.102	0.107	0.113	0.12	0.127	0.134	0.141	0.148	0.155	0.16	0.166	0.171	0.175
620	0.052	0.049	0.047	0.045	0.043	0.041	0.039	0.039	0.039	0.038	0.038	0.038	0.037	0.038	0.039	0.04	0.041	0.042	0.044	0.046	0.049	0.05	0.052	0.054	0.056	0.058	0.061	0.063	0.067	0.07	0.074	0.077	0.081	0.086	0.09	0.095	0.102	0.107	0.113	0.119	0.127	0.134	0.141	0.147	0.154	0.159	0.166	0.17	0.175
621	0.052	0.049	0.047	0.045	0.043	0.041	0.039	0.039	0.039	0.037	0.038	0.037	0.037	0.038	0.038	0.039	0.041	0.042	0.044	0.046	0.048	0.05	0.052	0.053	0.056	0.058	0.06	0.063	0.066	0.07	0.073	0.076	0.081	0.085	0.09	0.095	0.101	0.107	0.113	0.119	0.126	0.133	0.141	0.147	0.154	0.158	0.165	0.17	0.175
622	0.051	0.048	0.047	0.045	0.042	0.04	0.039	0.038	0.038	0.037	0.038	0.037	0.037	0.037	0.038	0.039	0.041	0.042	0.043	0.045	0.047	0.049	0.052	0.053	0.055	0.057	0.06	0.062	0.066	0.069	0.073	0.076	0.08	0.085	0.09	0.094	0.1	0.107	0.112	0.119	0.126	0.133	0.141	0.146	0.153	0.158	0.165	0.17	0.174
623	0.051	0.048	0.046	0.044	0.042	0.04	0.039	0.038	0.038	0.037	0.038	0.037	0.037	0.037	0.038	0.039	0.04	0.042	0.043	0.045	0.047	0.049	0.051	0.053	0.055	0.057	0.06	0.062	0.065	0.069	0.073	0.076	0.08	0.085	0.09	0.095	0.1	0.106	0.112	0.119	0.126	0.133	0.14	0.146	0.153	0.158	0.164	0.169	0.174
624	0.05	0.048	0.046	0.044	0.042	0.04	0.039	0.038	0.038	0.036	0.037	0.036	0.036	0.037	0.037	0.039	0.04	0.041	0.043	0.045	0.047	0.049	0.051	0.052	0.054	0.057	0.059	0.061	0.065	0.068	0.073	0.075	0.08	0.084	0.089	0.094	0.1	0.106	0.111	0.119	0.125	0.133	0.14	0.146	0.153	0.158	0.164	0.169	0.173
625	0.05	0.048	0.045	0.043	0.041	0.04	0.039	0.038	0.037	0.036	0.037	0.036	0.036	0.037	0.037	0.039	0.039	0.041	0.042	0.045	0.046	0.049	0.05	0.052	0.054	0.056	0.058	0.061	0.064	0.068	0.072	0.075	0.079	0.084	0.089	0.094	0.099	0.106	0.111	0.118	0.125	0.132	0.14	0.146	0.153	0.158	0.163	0.168	0.173
626	0.049	0.047	0.045	0.043	0.041	0.039	0.039	0.037	0.036	0.036	0.036	0.036	0.036	0.037	0.037	0.038	0.039	0.04	0.042	0.044	0.046	0.048	0.05	0.052	0.054	0.056	0.058	0.061	0.064	0.068	0.072	0.075	0.079	0.083	0.088	0.094	0.099	0.106	0.111	0.118	0.125	0.132	0.139	0.146	0.152	0.158	0.163	0.169	0.172
627	0.049	0.047	0.045	0.043	0.041	0.039	0.038	0.037	0.036	0.036	0.036	0.036	0.036	0.037	0.037	0.038	0.039	0.04	0.042	0.044	0.046	0.049	0.05	0.052	0.053	0.056	0.058	0.061	0.064	0.068	0.071	0.075	0.079	0.083	0.088	0.094	0.099	0.105	0.111	0.118	0.124	0.132	0.139	0.146	0.152	0.158	0.163	0.169	0.172
628	0.048	0.047	0.044	0.042	0.041	0.039	0.038	0.037	0.036	0.036	0.035	0.036	0.036	0.036	0.036	0.038	0.039	0.04	0.042	0.044	0.046	0.048	0.05	0.052	0.053	0.056	0.058	0.06	0.063	0.067	0.071	0.074	0.079	0.083	0.088	0.093	0.098	0.105	0.11	0.117	0.124	0.132	0.139	0.146	0.152	0.158	0.163	0.168	0.172
629	0.048	0.046	0.044	0.042	0.04	0.039	0.037	0.036	0.035	0.035	0.035	0.035	0.035	0.036	0.036	0.038	0.038	0.04	0.042	0.044	0.045	0.048	0.049	0.052	0.053	0.055	0.057	0.06	0.063	0.067	0.071	0.074	0.078	0.082	0.087	0.093	0.098	0.105	0.11	0.117	0.124	0.132	0.139	0.145	0.152	0.157	0.163	0.168	0.172
630	0.048	0.046	0.044	0.042	0.04	0.038	0.037	0.036	0.035	0.036	0.035	0.035	0.035	0.036	0.036	0.038	0.038	0.039	0.042	0.043	0.045	0.047	0.049	0.052	0.053	0.055	0.057	0.06	0.063	0.067	0.07	0.074	0.079	0.082	0.087	0.093	0.098	0.105	0.11	0.117	0.124	0.132	0.139	0.145	0.152	0.157	0.163	0.167	0.172
631	0.048	0.046	0.043	0.041	0.04	0.038	0.037	0.036	0.035	0.035	0.035	0.035	0.035	0.036	0.036	0.037	0.038	0.04	0.042	0.043	0.045	0.047	0.05	0.052	0.053	0.055	0.057	0.06	0.063	0.067	0.07	0.074	0.078	0.082	0.087	0.093	0.098	0.105	0.11	0.116	0.124	0.132	0.139	0.145	0.152	0.157	0.163	0.167	0.172
632	0.048	0.046	0.043	0.041	0.04	0.038	0.037	0.036	0.035	0.035	0.035	0.034	0.035	0.035	0.036	0.037	0.038	0.04	0.042	0.043	0.045	0.047	0.049	0.051	0.053	0.055	0.057	0.06	0.063	0.066	0.069	0.073	0.078	0.082	0.087	0.092	0.097	0.104	0.11	0.116	0.124	0.131	0.138	0.145	0.151	0.156	0.163	0.167	0.172
633	0.047	0.045	0.043	0.041	0.039	0.037	0.036	0.035	0.035	0.035	0.034	0.034	0.034	0.035	0.036	0.037	0.038	0.039	0.041	0.043	0.045	0.047	0.049	0.051	0.052	0.054	0.057	0.059	0.062	0.066	0.069	0.073	0.078	0.081	0.086	0.092	0.097	0.104	0.109	0.116	0.123	0.131	0.138	0.144	0.151	0.156	0.162	0.166	0.171
634	0.046	0.045	0.042	0.041	0.039	0.037	0.036	0.035	0.035	0.034	0.034	0.034	0.034	0.034	0.035	0.037	0.038	0.039	0.041	0.043	0.044	0.046	0.048	0.05	0.052	0.053	0.056	0.059	0.062	0.066	0.069	0.072	0.077	0.081	0.086	0.091	0.096	0.103	0.109	0.115	0.123	0.13	0.137	0.143	0.15	0.155	0.161	0.165	0.17
635	0.046	0.045	0.042	0.041	0.038	0.037	0.037	0.035	0.035	0.034	0.034	0.034	0.034	0.034	0.035	0.036	0.037	0.039	0.041	0.043	0.044	0.046	0.048	0.05	0.052	0.053	0.056	0.059	0.062	0.066	0.068	0.072	0.077	0.081	0.086	0.091	0.096	0.103	0.108	0.115	0.123	0.13	0.137	0.143	0.15	0.155	0.161	0.165	0.17
636	0.046	0.044	0.042	0.04	0.038	0.036	0.036	0.034	0.035	0.034	0.034	0.034	0.033	0.034	0.035	0.036	0.037	0.039	0.04	0.042	0.044	0.046	0.048	0.05	0.052	0.053	0.056	0.059	0.062	0.065	0.068	0.072	0.077	0.081	0.085	0.091	0.095	0.102	0.108	0.115	0.122	0.13	0.136	0.143	0.149	0.155	0.161	0.165	0.169
637	0.046	0.044	0.042	0.04	0.038	0.036	0.036	0.034	0.034	0.034	0.034	0.034	0.033	0.034	0.035	0.036	0.037	0.039	0.04	0.042	0.044	0.046	0.048	0.049	0.051	0.053	0.056	0.058	0.062	0.065	0.068	0.072	0.076	0.08	0.085	0.091	0.095	0.102	0.108	0.114	0.122	0.13	0.136	0.142	0.149	0.154	0.161	0.165	0.169
638	0.045	0.044	0.042	0.039	0.038	0.036	0.036	0.034	0.034	0.034	0.033	0.034	0.033	0.034	0.034	0.036	0.037	0.038	0.04	0.042	0.043	0.046	0.048	0.049	0.051	0.053	0.056	0.058	0.062	0.065	0.068	0.071	0.076	0.08	0.085	0.09	0.095	0.101	0.108	0.114	0.122	0.129	0.135	0.142	0.149	0.154	0.161	0.165	0.169
639	0.045	0.043	0.041	0.039	0.037	0.036	0.036	0.034	0.034	0.034	0.033	0.034	0.033	0.034	0.034	0.036	0.037	0.038	0.04	0.042	0.043	0.045	0.047	0.049	0.051	0.053	0.056	0.058	0.062	0.065	0.068	0.071	0.076	0.08	0.085	0.09	0.095	0.101	0.108	0.114	0.122	0.129	0.135	0.142	0.149	0.154	0.16	0.164	0.169
640	0.045	0.043	0.041	0.039	0.037	0.036	0.036	0.034	0.034	0.034	0.033	0.034	0.033	0.034	0.034	0.036	0.036	0.038	0.04	0.042	0.043	0.045	0.047	0.049	0.051	0.053	0.056	0.058	0.062	0.065	0.068	0.071	0.076	0.08	0.085	0.09	0.095	0.101	0.108	0.114	0.122	0.129	0.135	0.142	0.149	0.154	0.16	0.164	0.169
641	0.045	0.043	0.041	0.039	0.038	0.036	0.036	0.034	0.034	0.034	0.033	0.034	0.033	0.034	0.034	0.036	0.037	0.038	0.04	0.041	0.043	0.045	0.047	0.049	0.051	0.053	0.056	0.058	0.062	0.065	0.068	0.071	0.076	0.08	0.085	0.09	0.095	0.101	0.108	0.114	0.122	0.129	0.135	0.142	0.149	0.154	0.161	0.165	0.169
642	0.045	0.043	0.041	0.039	0.038	0.036	0.035	0.034	0.034	0.034	0.033	0.034	0.033	0.034	0.034	0.036	0.036	0.038	0.039	0.041	0.043	0.045	0.047	0.049	0.051	0.053	0.055	0.058	0.061	0.064	0.068	0.071	0.075	0.08	0.084	0.09	0.095	0.101	0.108	0.113	0.122	0.129	0.135	0.142	0.148	0.153	0.16	0.164	0.169
643	0.045	0.043	0.041	0.039	0.038	0.036	0.035	0.034	0.034	0.034	0.033	0.033	0.033	0.034	0.034	0.036	0.036	0.037	0.039	0.041	0.044	0.045	0.047	0.05	0.05	0.052	0.055	0.058	0.061	0.064	0.067	0.071	0.075	0.08	0.084	0.09	0.095	0.101	0.107	0.113	0.121	0.129	0.135	0.142	0.148	0.153	0.16	0.164	0.169
644	0.044	0.043	0.041	0.039	0.038	0.035	0.035	0.034	0.034	0.033	0.033	0.033	0.033	0.034	0.034	0.036	0.036	0.037	0.039	0.041	0.043	0.045	0.047	0.049	0.05	0.052	0.055	0.057	0.061	0.064	0.067	0.071	0.074	0.079	0.084	0.089	0.095	0.101	0.107	0.113	0.121	0.128	0.135	0.142	0.148	0.153	0.159	0.164	0.169
645	0.044	0.043	0.04	0.039	0.037	0.035	0.035	0.034	0.033	0.033	0.033	0.033	0.033	0.033	0.034	0.035	0.036	0.037	0.039	0.041	0.043	0.045	0.047	0.049	0.05	0.052	0.054	0.057	0.06	0.064	0.067	0.07	0.074	0.079	0.084	0.089	0.094	0.101	0.107	0.113	0.121	0.128	0.135	0.142	0.148	0.153	0.159	0.164	0.169
646	0.044	0.043	0.04	0.039	0.037	0.035	0.035	0.034	0.033	0.033	0.033	0.032	0.033	0.033	0.034	0.035	0.036	0.037	0.039	0.041	0.043	0.045	0.047	0.049	0.05	0.052	0.054	0.057	0.06	0.063	0.066	0.07	0.074	0.079	0.083	0.089	0.094	0.101	0.106	0.112	0.121	0.128	0.135	0.142	0.148	0.153	0.159	0.164	0.169
647	0.044	0.042	0.04	0.038	0.037	0.035	0.034	0.034	0.033	0.033	0.032	0.032	0.032	0.033	0.034	0.035	0.036	0.037	0.038	0.041	0.043	0.045	0.047	0.048	0.05	0.052	0.054	0.057	0.06	0.063	0.066	0.07	0.073	0.078	0.083	0.088	0.094	0.1	0.106	0.112	0.12	0.128	0.135	0.142	0.148	0.153	0.159	0.164	0.169
648	0.043	0.042	0.039	0.038	0.036	0.035	0.034	0.033	0.033	0.033	0.032	0.031	0.032	0.033	0.033	0.034	0.035	0.037	0.038	0.04	0.043	0.044	0.046	0.048	0.05	0.051	0.053	0.056	0.059	0.063	0.066	0.069	0.073	0.078	0.083	0.088	0.094	0.1	0.106	0.112	0.12	0.128	0.134	0.142	0.147	0.153	0.159	0.164	0.169
649	0.043	0.041	0.039	0.038	0.036	0.034	0.034	0.033	0.033	0.032	0.032	0.031	0.032	0.032	0.033	0.034	0.035	0.036	0.038	0.04	0.042	0.044	0.046	0.048	0.049	0.051	0.053	0.056	0.059	0.063	0.066	0.069	0.073	0.078	0.082	0.087	0.093	0.099	0.105	0.112	0.12	0.127	0.134	0.141	0.147	0.153	0.158	0.163	0.168
650	0.043	0.041	0.038	0.037	0.036	0.034	0.033	0.033	0.032	0.032	0.032	0.031	0.031	0.032	0.032	0.033	0.034	0.036	0.037	0.04	0.042	0.043	0.045	0.047	0.049	0.051	0.053	0.056	0.058	0.062	0.065	0.068	0.073	0.077	0.082	0.087	0.093	0.099	0.105	0.112	0.119	0.127	0.134	0.141	0.146	0.152	0.158	0.163	0.168
651	0.043	0.04	0.038	0.037	0.035	0.034	0.033	0.033	0.032	0.031	0.032	0.031	0.031	0.032	0.032	0.033	0.035	0.036	0.037	0.039	0.041	0.043	0.045	0.047	0.049	0.051	0.053	0.056	0.058	0.062	0.065	0.068	0.072	0.077	0.082	0.087	0.093	0.099	0.104	0.111	0.119	0.127	0.134	0.14	0.146	0.152	0.158	0.163	0.167
652	0.043	0.04	0.038	0.037	0.035	0.034	0.034	0.033	0.032	0.031	0.032	0.031	0.031	0.032	0.032	0.033	0.035	0.036	0.037	0.039	0.041	0.043	0.045	0.047	0.048	0.051	0.053	0.056	0.058	0.062	0.065	0.068	0.072	0.077	0.082	0.087	0.093	0.099	0.104	0.111	0.118	0.126	0.133	0.14	0.146	0.151	0.157	0.162	0.167
653	0.042	0.04	0.038	0.036	0.035	0.034	0.033	0.033	0.031	0.031	0.031	0.031	0.03	0.032	0.032	0.033	0.034	0.035	0.037	0.039	0.041	0.043	0.044	0.047	0.048	0.05	0.052	0.055	0.058	0.061	0.064	0.067	0.072	0.077	0.081	0.086	0.092	0.097	0.103	0.11	0.117	0.125	0.132	0.138	0.145	0.15	0.156	0.161	0.166
654	0.042	0.039	0.037	0.036	0.035	0.033	0.033	0.032	0.031	0.031	0.031	0.031	0.03	0.032	0.032	0.033	0.034	0.035	0.037	0.039	0.04	0.042	0.044	0.046	0.048	0.05	0.052	0.055	0.057	0.06	0.064	0.067	0.071	0.076	0.081	0.086	0.091	0.097	0.103	0.109	0.116	0.124	0.131	0.138	0.144	0.15	0.155	0.16	0.165
655	0.042	0.039	0.037	0.036	0.035	0.033	0.032	0.032	0.031	0.031	0.031	0.031	0.03	0.032	0.031	0.033	0.034	0.035	0.037	0.038	0.04	0.042	0.044	0.046	0.048	0.049	0.052	0.054	0.057	0.06	0.064	0.067	0.071	0.076	0.08	0.085	0.091	0.097	0.102	0.109	0.116	0.124	0.131	0.137	0.144	0.149	0.155	0.16	0.165
656	0.042	0.039	0.037	0.035	0.034	0.033	0.032	0.032	0.031	0.031	0.031	0.031	0.03	0.032	0.031	0.033	0.034	0.035	0.037	0.038	0.04	0.042	0.044	0.046	0.047	0.049	0.051	0.054	0.057	0.06	0.064	0.066	0.071	0.076	0.08	0.085	0.091	0.097	0.102	0.109	0.116	0.124	0.131	0.137	0.144	0.149	0.155	0.16	0.165
657	0.042	0.039	0.037	0.035	0.034	0.033	0.032	0.031	0.031	0.031	0.031	0.031	0.031	0.032	0.031	0.033	0.034	0.035	0.037	0.038	0.04	0.042	0.044	0.046	0.047	0.049	0.051	0.054	0.057	0.06	0.064	0.066	0.071	0.076	0.08	0.085	0.091	0.096	0.103	0.109	0.116	0.124	0.131	0.138	0.144	0.149	0.155	0.16	0.165
658	0.041	0.039	0.036	0.035	0.034	0.032	0.032	0.031	0.03	0.03	0.03	0.03	0.03	0.031	0.031	0.033	0.033	0.035	0.036	0.038	0.04	0.042	0.043	0.046	0.047	0.048	0.051	0.054	0.056	0.06	0.064	0.066	0.071	0.075	0.08	0.085	0.09	0.096	0.102	0.108	0.116	0.124	0.131	0.137	0.144	0.149	0.155	0.16	0.165
659	0.041	0.038	0.036	0.035	0.034	0.032	0.031	0.031	0.03	0.03	0.03	0.03	0.03	0.031	0.031	0.033	0.033	0.034	0.036	0.037	0.04	0.042	0.043	0.045	0.047	0.048	0.051	0.054	0.056	0.06	0.064	0.066	0.071	0.075	0.08	0.085	0.09	0.096	0.103	0.108	0.116	0.124	0.131	0.138	0.144	0.15	0.156	0.16	0.165
660	0.04	0.038	0.036	0.035	0.034	0.032	0.031	0.031	0.03	0.03	0.03	0.03	0.03	0.031	0.031	0.032	0.033	0.034	0.036	0.038	0.04	0.042	0.043	0.045	0.047	0.048	0.051	0.054	0.056	0.06	0.064	0.067	0.071	0.075	0.08	0.085	0.091	0.097	0.103	0.109	0.116	0.124	0.132	0.138	0.144	0.15	0.156	0.161	0.165
661	0.04	0.038	0.036	0.034	0.033	0.032	0.031	0.031	0.03	0.029	0.03	0.03	0.03	0.03	0.031	0.032	0.033	0.034	0.036	0.038	0.04	0.042	0.043	0.045	0.047	0.048	0.051	0.054	0.056	0.06	0.064	0.067	0.071	0.075	0.08	0.085	0.09	0.097	0.102	0.109	0.116	0.124	0.131	0.138	0.144	0.15	0.156	0.161	0.165
662	0.04	0.039	0.036	0.035	0.033	0.032	0.031	0.031	0.031	0.029	0.03	0.03	0.03	0.03	0.031	0.032	0.033	0.034	0.036	0.038	0.04	0.042	0.043	0.045	0.047	0.049	0.051	0.054	0.056	0.06	0.064	0.067	0.071	0.075	0.081	0.085	0.091	0.097	0.102	0.109	0.117	0.124	0.131	0.138	0.144	0.15	0.156	0.161	0.165
663	0.04	0.038	0.036	0.035	0.033	0.032	0.031	0.031	0.03	0.029	0.03	0.03	0.03	0.03	0.031	0.032	0.033	0.034	0.036	0.038	0.04	0.042	0.043	0.045	0.047	0.048	0.051	0.054	0.056	0.06	0.064	0.067	0.071	0.075	0.08	0.085	0.091	0.097	0.102	0.108	0.117	0.124	0.131	0.138	0.143	0.15	0.156	0.161	0.165
664	0.04	0.038	0.036	0.035	0.034	0.032	0.031	0.031	0.03	0.029	0.03	0.03	0.03	0.03	0.031	0.032	0.033	0.034	0.036	0.038	0.04	0.042	0.043	0.045	0.047	0.048	0.051	0.054	0.056	0.06	0.063	0.067	0.071	0.075	0.08	0.084	0.091	0.097	0.102	0.108	0.117	0.124	0.131	0.138	0.144	0.15	0.156	0.161	0.165
665	0.04	0.038	0.036	0.035	0.034	0.032	0.031	0.031	0.03	0.029	0.03	0.03	0.03	0.03	0.031	0.032	0.033	0.034	0.036	0.038	0.04	0.041	0.043	0.045	0.047	0.048	0.051	0.054	0.056	0.06	0.063	0.067	0.071	0.075	0.08	0.085	0.091	0.097	0.102	0.109	0.117	0.124	0.131	0.138	0.144	0.15	0.156	0.16	0.165
666	0.04	0.038	0.036	0.034	0.034	0.032	0.031	0.031	0.03	0.029	0.03	0.03	0.03	0.03	0.031	0.032	0.033	0.034	0.036	0.038	0.04	0.041	0.043	0.045	0.047	0.048	0.051	0.054	0.056	0.059	0.063	0.066	0.071	0.075	0.08	0.085	0.091	0.097	0.102	0.109	0.117	0.125	0.131	0.138	0.144	0.15	0.156	0.161	0.165
667	0.04	0.038	0.036	0.034	0.034	0.032	0.031	0.031	0.031	0.03	0.03	0.03	0.03	0.03	0.031	0.033	0.033	0.034	0.036	0.038	0.04	0.041	0.043	0.045	0.047	0.048	0.051	0.054	0.056	0.06	0.063	0.066	0.07	0.075	0.08	0.085	0.091	0.097	0.102	0.109	0.116	0.125	0.13	0.137	0.144	0.15	0.156	0.161	0.165
668	0.04	0.038	0.036	0.034	0.033	0.032	0.031	0.031	0.03	0.03	0.03	0.03	0.03	0.03	0.031	0.032	0.033	0.034	0.036	0.037	0.039	0.041	0.043	0.045	0.047	0.048	0.051	0.053	0.056	0.059	0.062	0.066	0.07	0.074	0.079	0.084	0.09	0.096	0.102	0.109	0.116	0.124	0.13	0.137	0.144	0.149	0.156	0.16	0.165
669	0.039	0.037	0.035	0.034	0.033	0.032	0.031	0.03	0.03	0.03	0.03	0.03	0.03	0.03	0.03	0.032	0.033	0.033	0.035	0.037	0.039	0.041	0.043	0.045	0.046	0.048	0.05	0.053	0.056	0.059	0.062	0.065	0.07	0.074	0.078	0.084	0.09	0.096	0.102	0.108	0.115	0.124	0.13	0.137	0.144	0.149	0.155	0.16	0.165
670	0.039	0.037	0.035	0.034	0.033	0.032	0.031	0.03	0.03	0.03	0.029	0.029	0.03	0.03	0.03	0.032	0.033	0.033	0.035	0.037	0.038	0.041	0.042	0.044	0.046	0.048	0.05	0.053	0.055	0.059	0.062	0.065	0.069	0.074	0.078	0.084	0.09	0.095	0.101	0.108	0.115	0.123	0.13	0.136	0.143	0.148	0.155	0.16	0.164
671	0.039	0.037	0.035	0.034	0.032	0.032	0.03	0.03	0.03	0.029	0.029	0.029	0.03	0.03	0.03	0.031	0.032	0.033	0.035	0.037	0.038	0.04	0.042	0.044	0.046	0.048	0.05	0.052	0.055	0.058	0.061	0.065	0.069	0.074	0.078	0.084	0.089	0.095	0.101	0.107	0.115	0.123	0.13	0.136	0.143	0.148	0.155	0.16	0.164
672	0.038	0.037	0.035	0.033	0.032	0.031	0.03	0.03	0.03	0.029	0.029	0.029	0.029	0.03	0.03	0.031	0.032	0.033	0.035	0.037	0.038	0.04	0.042	0.044	0.046	0.047	0.049	0.052	0.055	0.058	0.061	0.065	0.069	0.073	0.078	0.083	0.089	0.095	0.101	0.107	0.114	0.122	0.129	0.136	0.143	0.148	0.154	0.159	0.163
673	0.038	0.036	0.034	0.033	0.032	0.031	0.03	0.029	0.029	0.029	0.029	0.029	0.029	0.03	0.03	0.031	0.032	0.033	0.034	0.036	0.038	0.04	0.042	0.044	0.045	0.047	0.049	0.052	0.054	0.058	0.061	0.064	0.069	0.073	0.078	0.083	0.089	0.094	0.101	0.107	0.114	0.122	0.129	0.136	0.142	0.148	0.154	0.159	0.163
674	0.038	0.036	0.034	0.033	0.032	0.031	0.03	0.029	0.029	0.028	0.029	0.029	0.029	0.03	0.03	0.031	0.032	0.033	0.034	0.036	0.038	0.04	0.042	0.044	0.045	0.047	0.049	0.052	0.054	0.058	0.061	0.064	0.069	0.073	0.078	0.083	0.089	0.094	0.1	0.107	0.114	0.122	0.129	0.136	0.142	0.148	0.154	0.159	0.163
675	0.038	0.036	0.034	0.033	0.032	0.031	0.03	0.029	0.029	0.028	0.029	0.028	0.029	0.03	0.03	0.031	0.031	0.033	0.034	0.036	0.038	0.04	0.042	0.044	0.045	0.047	0.049	0.052	0.054	0.058	0.061	0.064	0.069	0.073	0.078	0.083	0.089	0.094	0.1	0.107	0.114	0.122	0.129	0.136	0.142	0.148	0.154	0.159	0.163
676	0.038	0.036	0.034	0.033	0.032	0.031	0.03	0.029	0.029	0.028	0.029	0.028	0.029	0.029	0.03	0.031	0.031	0.033	0.034	0.036	0.038	0.04	0.042	0.044	0.045	0.047	0.049	0.052	0.055	0.058	0.061	0.065	0.069	0.073	0.078	0.083	0.089	0.095	0.1	0.107	0.114	0.122	0.129	0.136	0.142	0.148	0.154	0.159	0.163
677	0.038	0.036	0.034	0.033	0.032	0.03	0.03	0.029	0.029	0.028	0.028	0.028	0.028	0.029	0.029	0.031	0.031	0.033	0.034	0.036	0.038	0.04	0.041	0.044	0.045	0.047	0.049	0.052	0.055	0.058	0.061	0.064	0.069	0.073	0.078	0.083	0.088	0.095	0.1	0.107	0.114	0.122	0.129	0.136	0.142	0.148	0.154	0.159	0.163
678	0.037	0.036	0.034	0.032	0.031	0.03	0.029	0.029	0.028	0.028	0.028	0.028	0.028	0.029	0.029	0.03	0.031	0.032	0.034	0.036	0.037	0.04	0.041	0.043	0.045	0.047	0.049	0.051	0.054	0.058	0.061	0.064	0.068	0.073	0.078	0.083	0.088	0.094	0.1	0.107	0.114	0.122	0.129	0.136	0.142	0.148	0.153	0.158	0.163
679	0.037	0.036	0.034	0.032	0.031	0.03	0.029	0.029	0.028	0.028	0.028	0.028	0.028	0.028	0.029	0.03	0.031	0.032	0.034	0.036	0.037	0.039	0.041	0.043	0.044	0.047	0.049	0.051	0.054	0.057	0.061	0.064	0.068	0.072	0.077	0.082	0.088	0.094	0.1	0.106	0.114	0.122	0.129	0.135	0.142	0.147	0.153	0.159	0.163
680	0.037	0.035	0.034	0.032	0.031	0.03	0.029	0.028	0.028	0.028	0.028	0.028	0.028	0.028	0.029	0.03	0.031	0.032	0.034	0.035	0.037	0.039	0.041	0.043	0.044	0.046	0.049	0.051	0.054	0.057	0.06	0.064	0.068	0.072	0.077	0.082	0.088	0.094	0.099	0.106	0.114	0.121	0.128	0.135	0.141	0.147	0.153	0.159	0.163
681	0.037	0.035	0.034	0.032	0.031	0.03	0.029	0.029	0.028	0.028	0.028	0.028	0.028	0.028	0.029	0.03	0.031	0.032	0.033	0.035	0.037	0.039	0.041	0.043	0.044	0.046	0.049	0.051	0.054	0.057	0.06	0.064	0.068	0.072	0.077	0.082	0.087	0.093	0.099	0.106	0.113	0.121	0.128	0.135	0.141	0.147	0.153	0.158	0.162
682	0.036	0.035	0.033	0.032	0.03	0.029	0.029	0.028	0.028	0.028	0.028	0.028	0.027	0.028	0.028	0.029	0.03	0.032	0.033	0.035	0.037	0.039	0.041	0.042	0.044	0.045	0.048	0.05	0.054	0.056	0.06	0.063	0.067	0.071	0.076	0.081	0.087	0.093	0.098	0.105	0.112	0.12	0.127	0.134	0.141	0.147	0.152	0.158	0.162
683	0.036	0.035	0.033	0.032	0.03	0.029	0.028	0.028	0.028	0.027	0.028	0.027	0.027	0.028	0.028	0.029	0.03	0.031	0.033	0.035	0.037	0.039	0.04	0.042	0.044	0.045	0.048	0.05	0.053	0.056	0.059	0.063	0.067	0.071	0.076	0.081	0.086	0.092	0.098	0.104	0.112	0.12	0.127	0.134	0.14	0.146	0.152	0.158	0.161
684	0.036	0.034	0.033	0.031	0.03	0.029	0.028	0.028	0.028	0.027	0.028	0.027	0.027	0.028	0.028	0.029	0.03	0.031	0.033	0.034	0.037	0.038	0.04	0.042	0.043	0.045	0.047	0.05	0.053	0.055	0.059	0.062	0.066	0.071	0.075	0.08	0.086	0.092	0.098	0.104	0.112	0.119	0.126	0.133	0.14	0.146	0.152	0.157	0.161
685	0.036	0.034	0.033	0.032	0.03	0.029	0.029	0.027	0.028	0.027	0.028	0.027	0.027	0.028	0.028	0.029	0.03	0.032	0.033	0.034	0.037	0.038	0.04	0.042	0.044	0.045	0.047	0.05	0.053	0.056	0.059	0.062	0.066	0.071	0.075	0.08	0.086	0.092	0.097	0.104	0.112	0.119	0.126	0.133	0.14	0.146	0.152	0.157	0.161
686	0.036	0.034	0.033	0.031	0.03	0.029	0.028	0.027	0.028	0.027	0.027	0.027	0.027	0.028	0.029	0.029	0.03	0.031	0.033	0.034	0.037	0.038	0.04	0.042	0.044	0.045	0.047	0.05	0.053	0.055	0.059	0.062	0.066	0.071	0.075	0.08	0.086	0.092	0.097	0.104	0.112	0.119	0.126	0.133	0.14	0.146	0.152	0.157	0.161
687	0.035	0.034	0.033	0.031	0.03	0.029	0.028	0.027	0.027	0.027	0.027	0.026	0.027	0.027	0.028	0.029	0.03	0.031	0.033	0.034	0.036	0.038	0.04	0.041	0.043	0.045	0.047	0.05	0.052	0.055	0.059	0.062	0.066	0.071	0.075	0.08	0.085	0.092	0.098	0.104	0.112	0.119	0.126	0.133	0.139	0.146	0.151	0.157	0.161
688	0.035	0.034	0.033	0.031	0.03	0.029	0.028	0.027	0.027	0.027	0.027	0.027	0.027	0.028	0.028	0.029	0.03	0.031	0.033	0.034	0.036	0.038	0.04	0.041	0.044	0.045	0.047	0.05	0.052	0.055	0.059	0.062	0.066	0.071	0.075	0.08	0.086	0.092	0.098	0.104	0.112	0.119	0.127	0.133	0.139	0.146	0.151	0.157	0.161
689	0.035	0.034	0.033	0.031	0.03	0.029	0.028	0.027	0.028	0.027	0.027	0.027	0.027	0.028	0.029	0.029	0.03	0.031	0.033	0.034	0.037	0.038	0.04	0.041	0.043	0.045	0.047	0.05	0.052	0.056	0.059	0.062	0.066	0.071	0.075	0.08	0.086	0.092	0.098	0.104	0.112	0.119	0.127	0.134	0.139	0.146	0.151	0.157	0.161
690	0.035	0.034	0.033	0.031	0.03	0.029	0.028	0.027	0.027	0.027	0.027	0.026	0.027	0.028	0.028	0.029	0.03	0.031	0.033	0.034	0.037	0.038	0.04	0.041	0.043	0.045	0.047	0.05	0.052	0.056	0.059	0.062	0.066	0.071	0.075	0.08	0.086	0.091	0.098	0.104	0.112	0.119	0.126	0.134	0.139	0.146	0.151	0.156	0.161
691	0.035	0.033	0.032	0.03	0.03	0.028	0.028	0.027	0.027	0.027	0.027	0.026	0.027	0.027	0.028	0.028	0.03	0.031	0.032	0.034	0.036	0.038	0.04	0.041	0.043	0.044	0.047	0.049	0.052	0.055	0.059	0.062	0.066	0.07	0.075	0.08	0.085	0.091	0.097	0.104	0.112	0.119	0.126	0.133	0.139	0.145	0.151	0.156	0.161
692	0.035	0.033	0.032	0.03	0.029	0.028	0.027	0.027	0.027	0.027	0.027	0.026	0.027	0.027	0.028	0.028	0.03	0.031	0.032	0.034	0.036	0.038	0.039	0.041	0.043	0.044	0.046	0.049	0.052	0.055	0.058	0.062	0.065	0.07	0.075	0.079	0.085	0.091	0.097	0.103	0.112	0.119	0.126	0.133	0.139	0.145	0.15	0.155	0.16
693	0.034	0.033	0.032	0.03	0.029	0.028	0.027	0.027	0.027	0.026	0.026	0.026	0.026	0.027	0.027	0.028	0.029	0.031	0.032	0.034	0.036	0.037	0.039	0.041	0.042	0.044	0.046	0.048	0.051	0.055	0.058	0.062	0.065	0.07	0.075	0.079	0.085	0.091	0.097	0.103	0.111	0.118	0.126	0.133	0.139	0.144	0.15	0.155	0.16
694	0.034	0.033	0.031	0.03	0.029	0.028	0.027	0.026	0.027	0.026	0.026	0.026	0.026	0.027	0.027	0.028	0.029	0.03	0.032	0.034	0.035	0.037	0.039	0.04	0.042	0.044	0.046	0.048	0.051	0.055	0.058	0.062	0.065	0.07	0.074	0.079	0.085	0.09	0.096	0.103	0.111	0.118	0.125	0.132	0.138	0.144	0.15	0.155	0.16
695	0.034	0.033	0.031	0.03	0.029	0.027	0.027	0.026	0.026	0.026	0.026	0.025	0.026	0.027	0.027	0.028	0.029	0.03	0.032	0.033	0.035	0.037	0.039	0.04	0.042	0.044	0.046	0.048	0.051	0.054	0.058	0.061	0.065	0.07	0.074	0.079	0.085	0.09	0.096	0.103	0.111	0.118	0.125	0.132	0.139	0.143	0.15	0.155	0.16
696	0.034	0.033	0.031	0.03	0.028	0.027	0.027	0.026	0.026	0.026	0.026	0.025	0.026	0.026	0.027	0.028	0.029	0.03	0.032	0.033	0.035	0.037	0.039	0.04	0.042	0.044	0.046	0.048	0.051	0.054	0.058	0.061	0.065	0.069	0.074	0.079	0.084	0.09	0.096	0.103	0.11	0.117	0.125	0.132	0.139	0.143	0.15	0.155	0.16
697	0.034	0.033	0.031	0.029	0.028	0.027	0.027	0.026	0.026	0.026	0.026	0.025	0.026	0.026	0.027	0.028	0.028	0.03	0.032	0.033	0.035	0.036	0.039	0.04	0.042	0.043	0.045	0.048	0.051	0.054	0.057	0.061	0.065	0.069	0.074	0.079	0.084	0.09	0.096	0.103	0.11	0.117	0.125	0.131	0.138	0.143	0.15	0.155	0.16
698	0.034	0.033	0.031	0.029	0.029	0.027	0.027	0.026	0.026	0.026	0.026	0.026	0.026	0.026	0.027	0.028	0.028	0.03	0.032	0.033	0.035	0.036	0.039	0.04	0.042	0.043	0.045	0.048	0.051	0.054	0.058	0.061	0.065	0.069	0.074	0.079	0.084	0.09	0.096	0.103	0.11	0.117	0.125	0.131	0.138	0.143	0.15	0.155	0.16
699	0.034	0.033	0.031	0.029	0.029	0.027	0.027	0.026	0.026	0.026	0.026	0.026	0.026	0.027	0.027	0.028	0.029	0.03	0.032	0.033	0.035	0.037	0.039	0.04	0.042	0.043	0.045	0.048	0.051	0.054	0.058	0.061	0.065	0.069	0.074	0.079	0.084	0.09	0.096	0.103	0.11	0.117	0.124	0.131	0.138	0.143	0.15	0.155	0.16
700	0.034	0.033	0.031	0.03	0.029	0.028	0.027	0.026	0.026	0.026	0.026	0.026	0.026	0.027	0.027	0.028	0.029	0.03	0.032	0.033	0.035	0.037	0.039	0.04	0.042	0.044	0.045	0.048	0.051	0.054	0.058	0.061	0.065	0.069	0.074	0.079	0.084	0.09	0.096	0.103	0.11	0.117	0.124	0.132	0.138	0.144	0.15	0.155	0.16
701	0.034	0.033	0.031	0.03	0.029	0.028	0.027	0.026	0.026	0.026	0.026	0.026	0.026	0.027	0.028	0.028	0.029	0.03	0.032	0.033	0.035	0.037	0.039	0.04	0.042	0.043	0.045	0.048	0.051	0.054	0.057	0.06	0.065	0.069	0.073	0.079	0.084	0.09	0.096	0.102	0.11	0.117	0.124	0.131	0.138	0.143	0.15	0.155	0.159
702	0.033	0.033	0.031	0.03	0.029	0.028	0.027	0.026	0.026	0.026	0.026	0.026	0.026	0.027	0.028	0.028	0.029	0.03	0.032	0.033	0.035	0.037	0.038	0.04	0.042	0.043	0.045	0.048	0.051	0.053	0.057	0.06	0.065	0.069	0.073	0.079	0.084	0.09	0.096	0.102	0.109	0.117	0.124	0.131	0.137	0.143	0.15	0.155	0.159
703	0.033	0.032	0.031	0.03	0.029	0.028	0.027	0.026	0.026	0.026	0.026	0.026	0.026	0.027	0.027	0.028	0.029	0.03	0.032	0.033	0.035	0.037	0.038	0.04	0.041	0.043	0.045	0.048	0.051	0.053	0.057	0.06	0.064	0.069	0.073	0.078	0.084	0.09	0.095	0.102	0.109	0.117	0.124	0.131	0.137	0.143	0.149	0.154	0.159
704	0.033	0.032	0.031	0.03	0.028	0.028	0.027	0.026	0.026	0.026	0.026	0.026	0.026	0.027	0.027	0.028	0.029	0.03	0.032	0.033	0.035	0.037	0.038	0.04	0.041	0.043	0.045	0.048	0.051	0.053	0.057	0.06	0.064	0.068	0.073	0.078	0.083	0.09	0.095	0.102	0.109	0.117	0.124	0.131	0.137	0.143	0.149	0.154	0.158
705	0.033	0.032	0.031	0.029	0.028	0.027	0.026	0.026	0.026	0.026	0.026	0.026	0.026	0.027	0.027	0.028	0.029	0.03	0.031	0.033	0.035	0.037	0.038	0.04	0.041	0.043	0.045	0.048	0.05	0.053	0.056	0.06	0.064	0.068	0.073	0.078	0.083	0.09	0.095	0.101	0.109	0.117	0.123	0.13	0.136	0.143	0.148	0.154	0.158
706	0.033	0.032	0.03	0.029	0.028	0.027	0.026	0.026	0.026	0.026	0.026	0.026	0.026	0.026	0.027	0.028	0.029	0.03	0.031	0.033	0.035	0.036	0.038	0.04	0.041	0.043	0.045	0.048	0.05	0.053	0.056	0.06	0.064	0.068	0.073	0.078	0.083	0.089	0.095	0.101	0.109	0.116	0.123	0.13	0.136	0.142	0.148	0.154	0.158
707	0.033	0.032	0.03	0.029	0.028	0.027	0.026	0.026	0.026	0.025	0.026	0.026	0.026	0.026	0.027	0.027	0.029	0.03	0.031	0.033	0.035	0.036	0.038	0.04	0.041	0.042	0.045	0.048	0.05	0.053	0.056	0.06	0.064	0.068	0.073	0.077	0.083	0.089	0.095	0.101	0.109	0.116	0.123	0.13	0.136	0.142	0.148	0.153	0.158
708	0.033	0.031	0.03	0.029	0.028	0.027	0.026	0.026	0.026	0.025	0.025	0.025	0.026	0.026	0.026	0.027	0.029	0.03	0.031	0.033	0.035	0.036	0.038	0.04	0.041	0.042	0.045	0.047	0.05	0.052	0.056	0.06	0.064	0.068	0.073	0.077	0.082	0.089	0.095	0.101	0.108	0.116	0.123	0.129	0.136	0.142	0.148	0.153	0.158
709	0.032	0.031	0.03	0.029	0.027	0.026	0.026	0.026	0.025	0.025	0.025	0.025	0.025	0.026	0.026	0.027	0.028	0.029	0.031	0.032	0.035	0.036	0.037	0.039	0.041	0.042	0.044	0.047	0.05	0.052	0.056	0.06	0.064	0.067	0.073	0.077	0.082	0.089	0.094	0.101	0.108	0.116	0.123	0.129	0.136	0.142	0.148	0.153	0.157
710	0.032	0.031	0.03	0.028	0.027	0.026	0.026	0.026	0.025	0.025	0.025	0.025	0.025	0.026	0.026	0.027	0.028	0.029	0.03	0.032	0.034	0.036	0.037	0.039	0.041	0.042	0.044	0.047	0.049	0.052	0.056	0.059	0.064	0.067	0.072	0.077	0.082	0.089	0.094	0.101	0.108	0.116	0.123	0.129	0.136	0.142	0.148	0.153	0.157
711	0.032	0.031	0.03	0.028	0.027	0.026	0.026	0.025	0.025	0.025	0.025	0.025	0.025	0.026	0.026	0.027	0.028	0.029	0.03	0.032	0.034	0.036	0.037	0.039	0.04	0.042	0.044	0.047	0.049	0.052	0.055	0.059	0.064	0.067	0.072	0.077	0.082	0.088	0.094	0.1	0.108	0.115	0.122	0.129	0.136	0.142	0.148	0.153	0.157
712	0.032	0.031	0.03	0.028	0.027	0.026	0.026	0.025	0.025	0.025	0.025	0.025	0.025	0.026	0.026	0.027	0.028	0.029	0.03	0.032	0.034	0.036	0.037	0.039	0.04	0.042	0.044	0.047	0.049	0.052	0.055	0.059	0.064	0.067	0.072	0.077	0.082	0.088	0.094	0.1	0.107	0.115	0.122	0.129	0.135	0.141	0.148	0.153	0.158
713	0.032	0.03	0.029	0.028	0.027	0.026	0.026	0.025	0.025	0.025	0.024	0.025	0.025	0.026	0.026	0.027	0.027	0.029	0.03	0.032	0.034	0.035	0.037	0.039	0.04	0.042	0.044	0.046	0.049	0.052	0.055	0.059	0.063	0.067	0.072	0.077	0.082	0.088	0.094	0.1	0.107	0.115	0.122	0.129	0.135	0.141	0.148	0.153	0.157
714	0.032	0.03	0.029	0.028	0.027	0.026	0.025	0.025	0.025	0.025	0.024	0.025	0.024	0.025	0.025	0.027	0.027	0.029	0.03	0.031	0.034	0.035	0.037	0.038	0.04	0.042	0.043	0.046	0.049	0.052	0.055	0.058	0.063	0.067	0.072	0.077	0.082	0.088	0.094	0.1	0.107	0.115	0.122	0.128	0.135	0.141	0.148	0.153	0.157
715	0.032	0.03	0.029	0.028	0.027	0.026	0.025	0.025	0.024	0.025	0.024	0.025	0.024	0.025	0.025	0.027	0.027	0.029	0.03	0.031	0.033	0.035	0.037	0.038	0.04	0.042	0.043	0.046	0.049	0.052	0.055	0.058	0.063	0.067	0.072	0.076	0.082	0.087	0.094	0.1	0.107	0.115	0.122	0.128	0.135	0.141	0.148	0.152	0.157
716	0.032	0.03	0.029	0.027	0.026	0.026	0.025	0.025	0.024	0.025	0.024	0.025	0.024	0.025	0.025	0.027	0.027	0.029	0.03	0.031	0.033	0.035	0.037	0.038	0.04	0.042	0.043	0.046	0.049	0.052	0.054	0.058	0.063	0.067	0.071	0.076	0.081	0.087	0.093	0.1	0.107	0.114	0.122	0.128	0.135	0.141	0.147	0.152	0.157
717	0.032	0.03	0.029	0.027	0.026	0.026	0.025	0.024	0.024	0.025	0.024	0.024	0.024	0.025	0.025	0.026	0.027	0.029	0.03	0.031	0.033	0.035	0.037	0.038	0.04	0.042	0.043	0.046	0.048	0.051	0.054	0.058	0.062	0.066	0.071	0.076	0.081	0.087	0.093	0.099	0.106	0.114	0.121	0.128	0.135	0.141	0.147	0.152	0.157
718	0.031	0.03	0.028	0.027	0.026	0.025	0.025	0.024	0.024	0.024	0.024	0.025	0.024	0.025	0.025	0.026	0.027	0.028	0.03	0.031	0.033	0.035	0.037	0.038	0.04	0.042	0.043	0.046	0.049	0.051	0.054	0.058	0.062	0.066	0.071	0.076	0.081	0.086	0.093	0.099	0.106	0.114	0.121	0.128	0.135	0.141	0.147	0.152	0.157
719	0.031	0.029	0.028	0.027	0.026	0.025	0.024	0.024	0.023	0.024	0.024	0.024	0.024	0.025	0.025	0.026	0.027	0.028	0.03	0.031	0.033	0.035	0.036	0.038	0.04	0.041	0.043	0.046	0.049	0.051	0.054	0.058	0.062	0.066	0.071	0.075	0.081	0.086	0.093	0.099	0.106	0.114	0.121	0.128	0.135	0.141	0.147	0.152	0.157
[truncated: 80 more rows]
[truncated: 50 more columns]

## Sheet: Fig 5
0V-anions							0 V- carbamates							0 V-CO2
[truncated: 581 more rows]

[truncated: 14 more sheets: S1, S2, S3, S4, S5, S7, S8, S9, S11, S12, S13, S14, S15, S17]
